# Supplementary material for: Coordinated Activity of Transcriptional Networks Responding to the Pattern of Action Potential Firing in Neurons
Source: Genes (Basel). 2019 Sep 26;10(10):754. doi: 10.3390/genes10100754 (PMC6826514; doi:10.3390/genes10100754)
Supplement: Supplementary file 1 [file genes-10-00754-s001.zip › Supplementary Table S1.xlsx]

## Sheet: Supplementary Table 1
GENE	DESCRIPTION	unstimulated	18/1 2 h	18/1 5 h	90/5 2 h	90/5 5 h
Adcy1	Adenylate cyclase 1	72.76	187.74	83.73	96.58	49.77
Adcy2	Adenylate cyclase 2	17.21	72.71	43.24	67.64	62.27
Adcy7	Adenylate cyclase 7	48.7	15.04	144.42	30.55	85.6
Adcy8	Adenylate cyclase 8	53.29	140.51	129.81	161.86	49.72
Adcy9	Adenylate cyclase 9	24.76	92.37	86.04	53.82	75.48
Adora2a	Adenosine A2a receptor	65.77	92.58	200.65	121.2	65.37
Adora2b	Adenosine A2b receptor	51.04	32.77	209	82.24	65.73
Adra1b	Adrenergic receptor, alpha 1b	24.09	57.58	197.89	86.33	71.99
Adrb3	Adrenergic receptor, beta 3	40.12	27.57	101.96	52.3	54.19
Agtr1b	Angiotensin II receptor, type 1b	26.11	27.26	69.17	47.5	74.62
Atp2a2	ATPase, Ca++ transporting, cardiac muscle, slow twitch 2	43.82	73.39	53.24	104.31	71.83
Atp2b1	ATPase, Ca++ transporting, plasma membrane 1	60.12	65.2	152.22	44.62	60.25
Atp2b2	ATPase, Ca++ transporting, plasma membrane 2	31.35	100.76	77.5	65.3	42.47
Atp2b3	ATPase, Ca++ transporting, plasma membrane 3	36.17	57.17	81.81	27.43	23.93
Atp2b4	ATPase, Ca++ transporting, plasma membrane 4	32.4	27.58	64.75	185.86	19.62
Cacna1a	Calcium channel, voltage-dependent, P/Q type, alpha 1A subunit	48.04	125.53	150.92	45.1	52.08
Cacna1h	Calcium channel, voltage-dependent, T type, alpha 1H subunit	17.66	84.13	62.43	39.51	32.83
Cacna1i	Calcium channel, voltage-dependent, alpha 1I subunit	15.41	13.73	241.17	111.72	41.66
Calm1	Calmodulin 1	12.7	51.67	22.38	30.83	87.89
Calm2	Calmodulin 2	9.01	12.01	22.39	30.83	114.21
Calm3	Calmodulin 3	14.44	16.58	127.95	58.24	38.84
Camk2b	Calcium/calmodulin-dependent protein kinase II, beta	40.12	92.63	112.37	98.42	83.2
Camk2d	Calcium/calmodulin-dependent protein kinase II, delta	15.58	75.27	33.81	22.42	41.86
Camk2g	Calcium/calmodulin-dependent protein kinase II gamma	34.96	9.81	22.38	15.84	45.57
Camk4	Calcium/calmodulin-dependent protein kinase IV	44.73	112.86	52.73	56.99	81.1
Cd38	CD38 antigen	47.36	42.46	112.93	38.31	30.11
Chrm2	Cholinergic receptor, muscarinic 2, cardiac	73.81	104.48	32.4	45.5	45.31
Chrna7	Cholinergic receptor, nicotinic, alpha polypeptide 7	51.61	47.23	98.75	38.22	19.21
Ebf1	Early B cell factor 1	21.01	50.6	41.41	10.42	45.89
Ednra	Endothelin receptor type A	85.06	56.48	91.97	75.95	102.55
Egfr	Epidermal growth factor receptor	62.28	41.81	65.54	89.2	62.78
F2r	Coagulation factor II (thrombin) receptor	22.64	27.18	22.39	51.6	94.4
Gna11	Guanine nucleotide binding protein, alpha 11	21.78	69.32	43.55	96.76	40.82
Gna14	Guanine nucleotide binding protein, alpha 14	111.31	108.18	65.77	91.8	135.19
Gnal	Guanine nucleotide binding protein, alpha stimulating, olfactory type	18.72	81.95	46.68	48.16	73.46
Gnaq	Guanine nucleotide binding protein, alpha q polypeptide	36.62	73.63	145	60.55	18.22
Grin1	Glutamate receptor, ionotropic, NMDA1 (zeta 1)	32.22	58.18	85.81	78.38	33.44
Grm5	Glutamate receptor, metabotropic 5	58.12	62.75	67.81	19.03	32.09
Hrh1	Histamine receptor H1	31.95	43.21	58.46	55.79	39.97
Itpka	Inositol 1,4,5-trisphosphate 3-kinase A	135.85	70.23	43.64	52.15	50.27
Itpkc	Inositol 1,4,5-trisphosphate 3-kinase C	4.08	69.86	23.45	46.48	21.24
Itpr1	Inositol 1,4,5-trisphosphate receptor 1	40.17	55.94	10.7	77.73	71.53
Itpr2	Inositol 1,4,5-triphosphate receptor 2	93.39	46.55	76.38	117.97	34.59
Itpr3	Inositol 1,4,5-triphosphate receptor 3	35.54	40.02	42.51	58.36	66.43
Nos2	Nitric oxide synthase 2, inducible	22.27	13.5	75.04	49.85	27.29
Nos3	Nitric oxide synthase 3, endothelial cell	16.83	43.24	15.12	112.12	51.14
Orai1	ORAI calcium release-activated calcium modulator 1	18.31	18.59	52.17	64.45	18.05
Orai2	ORAI calcium release-activated calcium modulator 2	42.54	19.89	71.01	58.78	24.91
Oxtr	Oxytocin receptor	31.53	36	78.6	110.48	35.02
P2rx3	Purinergic receptor P2X, ligand-gated ion channel, 3	35.66	32.39	37.78	14.48	44.31
P2rx4	Purinergic receptor P2X, ligand-gated ion channel 4	16.37	3.95	112.25	117.08	19.17
P2rx5	Purinergic receptor P2X, ligand-gated ion channel, 5	62.22	24.25	37.07	64.4	22.63
P2rx6	Purinergic receptor P2X, ligand-gated ion channel, 6	43	81.81	247.15	69.38	78.5
Pde1b	Phosphodiesterase 1B, Ca2+-calmodulin dependent	20.67	38.34	68.87	25.53	19.51
Pde1c	Phosphodiesterase 1C	36.18	45.95	136.12	106.6	26.75
Pdgfrb	Platelet derived growth factor receptor, beta polypeptide	89.66	59.63	71.95	189.03	53.23
Phka1	Phosphorylase kinase alpha 1	5.09	28.95	74.08	58.14	37.93
Phka2	Phosphorylase kinase alpha 2	27.7	41.45	38.69	29.14	29.65
Phkb	Phosphorylase kinase beta	18.64	59.47	91.03	46.67	114.62
Phkg2	Phosphorylase kinase, gamma 2 (testis)	13.53	21.54	20.49	46.82	40.94
Plcb1	Phospholipase C, beta 1	42.56	88.47	114.41	84.11	19.52
Plcb3	Phospholipase C, beta 3	72.62	54.58	43.18	29.67	47.61
Plcb4	Phospholipase C, beta 4	5.71	61.53	91.1	110.98	61.07
Plcd1	Phospholipase C, delta 1	34.03	58.89	36.89	33.98	35.55
Plcd3	Phospholipase C, delta 3	37.26	40.95	59.36	38.34	23.79
Plcd4	Phospholipase C, delta 4	95.56	55.6	112.63	100.04	98.18
Plcg2	Phospholipase C, gamma 2	33.67	64.82	61.25	112.31	21.63
Ppif	Peptidylprolyl isomerase F (cyclophilin F)	36.38	105.91	66.63	79.94	42.88
Ppp3ca	Protein phosphatase 3, catalytic subunit, alpha isoform	20.2	33.37	22.39	58.47	44.92
Ppp3cb	Protein phosphatase 3, catalytic subunit, beta isoform	29.54	53.5	37.14	151.06	72.19
Ppp3cc	Protein phosphatase 3, catalytic subunit, gamma isoform	19.37	25.4	89.7	107.05	50.09
Ppp3r1	Protein phosphatase 3, regulatory subunit B, alpha isoform (calcineurin B, type I)	17.74	38.73	72.83	92.15	28.84
Prkaca	Protein kinase, cAMP dependent, catalytic, alpha	26.22	24.7	65	118.63	42.21
Prkacb	Protein kinase, cAMP dependent, catalytic, beta	18.42	65.01	79.03	32.26	14.03
Prkca	Protein kinase C, alpha	83.76	109	105.87	40.6	73.43
Prkcb	Protein kinase C, beta	39.32	121.46	115.06	81.29	47.22
Ptger1	Prostaglandin E receptor 1 (subtype EP1)	43.58	36.53	49.36	13.32	30.79
Ptk2b	PTK2 protein tyrosine kinase 2 beta	39.48	35.31	142.78	116.83	30.4
Ryr2	Ryanodine receptor 2, cardiac	54.03	99.83	160.98	70.75	66.7
Ryr3	Ryanodine receptor 3	63.53	56.93	66.86	83.53	83.63
Slc25a4	Solute carrier family 25 (mitochondrial carrier, adenine nucleotide translocator), member 4	9.02	12.01	22.38	30.84	56.07
Slc25a5	Solute carrier family 25 (mitochondrial carrier, adenine nucleotide translocator), member 5	21.27	41.42	193.26	76.73	93.1
Slc8a2	Solute carrier family 8 (sodium/calcium exchanger), member 2	38.73	119.5	138.91	26.54	75.43
Slc8a3	Solute carrier family 8 (sodium/calcium exchanger), member 3	22.75	36.86	55.59	48.81	53.8
Sphk1	Sphingosine kinase 1	68.37	48.34	39.73	23.03	46.05
Sphk2	Sphingosine kinase 2	15	59.68	106.12	141.09	22.23
Stim1	Stromal interaction molecule 1	73.04	116.1	133.39	27.52	80.05
Stim2	Stromal interaction molecule 2	34.82	83.4	83.3	71.91	87.25
Tacr2	Tachykinin receptor 2	31.17	39.06	118.52	136.27	62.77
Tnnc2	Troponin C2, fast	38.88	16.41	104.57	65.73	14.63
Vdac1	Voltage-dependent anion channel 1	14.85	33.13	22.38	27.01	27.55
Vdac2	Voltage-dependent anion channel 2	18.04	14.12	22.38	19.83	54.14
Vdac3	Voltage-dependent anion channel 3	25.32	39.64	22.39	30.83	32.7
Zfpm1	Zinc finger protein, multitype 1	57.82	27.68	31.25	3	32.4
