# Supplementary material for: Coordinated Activity of Transcriptional Networks Responding to the Pattern of Action Potential Firing in Neurons
Source: Genes (Basel). 2019 Sep 26;10(10):754. doi: 10.3390/genes10100754 (PMC6826514; doi:10.3390/genes10100754)
Supplement: Supplementary file 1 [file genes-10-00754-s001.zip › Supplementary Table S2.xlsx]

## Sheet: Supplementary Table 2
GENE	DESCRIPTION	unstimulated	18/1 2 h	18/1 5 h	90/5 2 h	90/5 5 h
0610031J06Rik	RIKEN cDNA 0610031J06 gene	24.81	33.97	79.98	76.27	42.05
5430435G22Rik	RIKEN cDNA 5430435G22 gene	89.97	43.3	112.35	93.81	43.73
Aatf	Apoptosis antagonizing transcription factor	21.83	44.66	90.08	22.27	25.07
Abi1	Abl-interactor 1	49.71	82.51	63.44	106.11	104.4
Adam8	A disintegrin and metallopeptidase domain 8	46.04	45.37	52.49	53.15	12.84
Add1	Adducin 1 (alpha)	17.52	53.05	22.39	88.61	40.4
Aebp1	AE binding protein 1	108.44	57.69	148.73	106.55	88.18
Aebp2	AE binding protein 2	21.03	35.7	100.7	27.72	36.38
Aff1	AF4/FMR2 family, member 1	16.45	49.99	90.37	25.93	47.68
Aff3	AF4/FMR2 family, member 3	42.34	88.63	128.52	48.36	60.14
Ahctf1	AT hook containing transcription factor 1	54.76	77.85	106.31	65.68	20.18
Ahr	Aryl-hydrocarbon receptor	40.53	109.56	32.6	58.67	70.61
Ahrr	Aryl-hydrocarbon receptor repressor	55.82	89.55	109.38	109.39	49
Akt1	Thymoma viral proto-oncogene 1	17.99	34.27	51.52	65.14	16.43
Ankrd2	Ankyrin repeat domain 2 (stretch responsive muscle)	54.18	40.26	73.24	58.69	7.93
Ankrd42	Ankyrin repeat domain 42	14.78	23.15	115.43	67.77	53.2
Anxa3	Annexin A3	62.32	61.24	151.08	20.54	94.11
Anxa4	Annexin A4	57.11	54.21	110.22	95.91	57.53
Apbb1	Amyloid beta (A4) precursor protein-binding, family B, member 1	21.8	80.74	40.91	52.86	31.15
Apbb2	Amyloid beta (A4) precursor protein-binding, family B, member 2	35.87	46.56	145.9	27.63	44.85
Apbb3	Amyloid beta (A4) precursor protein-binding, family B, member 3	35.9	16.07	89.26	112.92	34.57
Apex1	Apurinic/apyrimidinic endonuclease 1	40.57	44.75	61.21	85.13	61.36
Ar	Androgen receptor	21.79	45.33	139.93	94.05	59.94
Arhgef2	Rho/rac guanine nucleotide exchange factor (GEF) 2	69.58	73.69	52.52	28.66	74.23
Arid2	AT rich interactive domain 2 (ARID, RFX-like)	61.45	102.95	82.65	78.26	52.78
Arid3a	AT rich interactive domain 3A (BRIGHT-like)	43.25	72.91	50.03	15.04	102.39
Arid3b	AT rich interactive domain 3B (BRIGHT-like)	33.26	28.22	208.54	51.4	20.37
Arid5a	AT rich interactive domain 5A (MRF1-like)	102.65	37.75	66.34	14.22	39.38
Arnt	Aryl hydrocarbon receptor nuclear translocator	16.35	32.81	22.41	90.35	38.1
Arnt2	Aryl hydrocarbon receptor nuclear translocator 2	13.03	90.16	119.04	94.78	110.89
Arntl	Aryl hydrocarbon receptor nuclear translocator-like	7.68	24.12	107.84	31.48	79.23
Arrb1	Arrestin, beta 1	18.78	82.82	25.36	93.04	78.78
Arrb2	Arrestin, beta 2	45.79	49.79	65.97	101	28.22
Ascc1	Activating signal cointegrator 1 complex subunit 1	20.37	12.97	58.81	31.9	42.13
Ascl2	Achaete-scute complex homolog 2 (Drosophila)	30.49	34.1	77.97	84.63	41.53
Atf2	Activating transcription factor 2	42.49	61.99	77.57	40.38	83.68
Atf3	Activating transcription factor 3	94.06	41.84	58.94	34.21	63.5
Atf4	Activating transcription factor 4	29.38	9.48	22.39	30.84	19.34
Atf5	Activating transcription factor 5	29.11	37.11	36.38	20.33	82.04
Atf6	Activating transcription factor 6	55.39	44.88	141.13	80.28	80.93
Atf6b	Activating transcription factor 6 beta	32.81	75	47.17	68.5	26.85
Atf7ip	Activating transcription factor 7 interacting protein	24.62	69.93	93.93	38.97	34.49
Atg7	Autophagy related 7	28.64	34.51	63.7	21.04	52.6
Atoh8	Atonal homolog 8 (Drosophila)	36.3	65.22	129.86	51.51	29.61
Bach1	BTB and CNC homology 1	39.34	37.28	41.95	52.4	63.82
Bach2	BTB and CNC homology 2	59.56	131.9	35.53	66.42	35.64
Barhl1	BarH-like 1 (Drosophila)	43.63	21.9	94.32	167.45	36.26
Bbs1	Bardet-Biedl syndrome 1 (human)	32.72	72.64	100.09	15.92	15.16
Bbs10	Bardet-Biedl syndrome 10 (human)	22.31	11.46	149.54	11.84	67.96
Bbs2	Bardet-Biedl syndrome 2 (human)	17.72	45.89	41	26.48	124.22
Bbs4	Bardet-Biedl syndrome 4 (human)	13.75	25.53	136.56	54.16	77.57
Bbs5	Bardet-Biedl syndrome 5 (human)	47.61	50.1	73.56	80.86	101.96
Bbs7	Bardet-Biedl syndrome 7 (human)	38.29	56.94	145.88	21.62	76.67
Bbx	Bobby sox homolog (Drosophila)	26.15	31.79	24.72	34.5	37.29
Bcas3	Breast carcinoma amplified sequence 3	44.83	25.1	183.29	62.25	44.31
Bcl10	B cell leukemia/lymphoma 10	28.91	22.98	39.87	34.63	54.43
Bcl11a	B cell CLL/lymphoma 11A (zinc finger protein)	77.02	125.27	98.38	72.23	38.31
Bcl11b	B cell leukemia/lymphoma 11B	68.78	156.8	94.26	98.71	31.79
Bcl2	B cell leukemia/lymphoma 2	71.07	78.6	113.61	54.26	52.28
Bcl3	B cell leukemia/lymphoma 3	72.86	97.92	99.27	67.59	66.35
Bcl6	B cell leukemia/lymphoma 6	48.14	76.48	122.57	123.48	75.63
Bcor	BCL6 interacting corepressor	30.62	96.06	86.42	72.45	44.07
Bdnf	Brain derived neurotrophic factor	20.45	32.74	105.02	90.01	68.41
Bex2	Brain expressed X-linked 2	12.6	12.45	22.38	30.83	25.06
Bhlha9	Basic helix-loop-helix family, member a9	50.04	50.71	72.09	50.9	42.05
Bhlhe40	Basic helix-loop-helix family, member e40	47.8	58.29	105.79	55.78	41.09
Bmpr1a	Bone morphogenetic protein receptor, type 1A	13.64	31.99	58.02	20.47	103.55
Bmyc	Brain expressed myelocytomatosis oncogene	22.93	48.09	143.22	133.84	18.49
Bnc2	Basonuclin 2	105.35	111.06	96	116.18	73.76
Bptf	Bromodomain PHD finger transcription factor	22.98	100.55	42.52	67.58	59.56
Brd7	Bromodomain containing 7	16.62	26.41	91.44	15.61	48.65
Brf1	BRF1 homolog, subunit of RNA polymerase III transcription initiation factor IIIB (S. cerevisiae)	38.79	64.67	79.17	111.28	30.65
Brms1	Breast cancer metastasis-suppressor 1	24.87	16.89	32.57	17.82	32.4
Btg2	B cell translocation gene 2, anti-proliferative	32.35	40.75	116.76	74.19	59.65
C030039L03Rik	RIKEN cDNA C030039L03 gene	40.55	94.39	61.32	40.6	35.97
C1qbp	Complement component 1, q subcomponent binding protein	27.92	45.84	77.21	63.13	21.53
Cactin	Cactin, spliceosome C complex subunit	30.75	72.74	36.91	33.3	70.05
Camk1d	Calcium/calmodulin-dependent protein kinase ID	52.89	47.38	69.25	87.32	32.52
Camk1g	Calcium/calmodulin-dependent protein kinase I gamma	50.09	55.12	38.08	42.95	55.13
Camk2a	Calcium/calmodulin-dependent protein kinase II alpha	17.89	43.2	60.93	111.37	21.72
Camta2	Calmodulin binding transcription activator 2	17	94.69	67.94	95.39	28.92
Card11	Caspase recruitment domain family, member 11	101.08	74.95	26.1	36.81	51.91
Card14	Caspase recruitment domain family, member 14	30.95	35.55	182.59	87.82	19.47
Cask	Calcium/calmodulin-dependent serine protein kinase (MAGUK family)	21.46	21.23	27.1	19.29	17.01
Casz1	Castor homolog 1, zinc finger (Drosophila)	122.25	99.38	94.64	74.52	89.01
Cat	Catalase	53	60.57	138.66	75.37	115.91
Cbfa2t2	Core-binding factor, runt domain, alpha subunit 2, translocated to, 2 (human)	43.82	76.08	37.7	30.69	36.99
Cbfa2t3	Core-binding factor, runt domain, alpha subunit 2, translocated to, 3 (human)	28.25	116.55	100.07	111.86	85.49
Cby1	Chibby homolog 1 (Drosophila)	34.94	41.1	61.02	30.96	38.91
Cc2d1a	Coiled-coil and C2 domain containing 1A	25.57	27.81	30.14	29.37	28.9
Cc2d1a	Coiled-coil and C2 domain containing 1A	20.79	62.34	30.88	61.35	64.74
Cc2d1b	Coiled-coil and C2 domain containing 1B	44.5	27.47	52.56	106.29	34.09
Ccnd1	Cyclin D1	122.6	115.46	137.39	152	89.9
Ccnh	Cyclin H	37.21	33.97	31.53	30.83	29.62
Cd34	CD34 antigen	71.98	78.03	117.23	119.27	76.4
Cdk4	Cyclin-dependent kinase 4	22.35	35.79	57.84	55.74	40.65
Cdk5rap3	CDK5 regulatory subunit associated protein 3	18.91	26.92	82.83	63.17	38.76
Cdk8	Cyclin-dependent kinase 8	31.51	40.1	39.08	39.2	51.73
Cdk9	Cyclin-dependent kinase 9 (CDC2-related kinase)	33.57	76.64	69.71	79.71	55.81
Cdkn2a	Cyclin-dependent kinase inhibitor 2A	121.61	95.38	97.07	98.85	35.06
Cebpb	CCAAT/enhancer binding protein (C/EBP), beta	37.11	25.66	86.21	137.91	38.12
Cebpd	CCAAT/enhancer binding protein (C/EBP), delta	35.22	54.2	80.08	117.59	60.27
Cebpg	CCAAT/enhancer binding protein (C/EBP), gamma	31.72	53.85	93.41	31.53	42.84
Cebpg	CCAAT/enhancer binding protein (C/EBP), gamma	51.62	53.92	52.18	50.18	51.06
Cebpz	CCAAT/enhancer binding protein zeta	44.77	66.67	77.15	52.91	44.43
Cggbp1	CGG triplet repeat binding protein 1	46.62	95.28	23.14	76.47	21.48
Chchd2	Coiled-coil-helix-coiled-coil-helix domain containing 2	9.02	12.01	22.39	30.83	67.45
Chchd3	Coiled-coil-helix-coiled-coil-helix domain containing 3	5.15	35.23	26.4	17.11	49.52
Chd4	Chromodomain helicase DNA binding protein 4	22.37	68.18	82.01	104.6	60.39
Chp1	Calcineurin-like EF hand protein 1	61.27	81.57	85.27	53.62	88.61
Ciao1	Cytosolic iron-sulfur protein assembly 1	28.79	52.6	44.13	12.24	63.32
Cib1	Calcium and integrin binding 1 (calmyrin)	43.39	47.34	44.97	120.88	21.61
Cited1	Cbp/p300-interacting transactivator with Glu/Asp-rich carboxy-terminal domain 1	71.02	50.25	31.07	41.75	43.31
Cited2	Cbp/p300-interacting transactivator, with Glu/Asp-rich carboxy-terminal domain, 2	49.21	97.57	57.39	75.45	111.16
Clock	Circadian locomotor output cycles kaput	25.37	27.65	72.96	44.77	72.13
Clu	Clusterin	62.25	55.95	89.89	148.7	66.73
Cnot7	CCR4-NOT transcription complex, subunit 7	28.22	27.89	51.77	30.1	30.42
Cnot8	CCR4-NOT transcription complex, subunit 8	25.05	33.67	48.71	40.67	34.87
Commd1	COMM domain containing 1	18.57	28.88	58.47	51.48	52.49
Commd6	COMM domain containing 6	29.9	30.01	147.18	110.13	43.95
Commd7	COMM domain containing 7	23.77	45.23	32.12	64.43	27.07
Cops5	COP9 (constitutive photomorphogenic) homolog, subunit 5 (Arabidopsis thaliana)	31.7	38.21	22.38	19.37	66.97
Creb1	CAMP responsive element binding protein 1	47.82	28.25	58.95	28.07	53.28
Creb3	CAMP responsive element binding protein 3	17.52	32.27	86.2	153.47	30.69
Creb3l1	CAMP responsive element binding protein 3-like 1	34.77	63.26	58.81	50.92	64.15
Creb5	CAMP responsive element binding protein 5	69.51	65.05	22.38	30.85	77.97
Crebbp	CREB binding protein	24.01	55.37	90.89	106.18	67.12
Crebl2	CAMP responsive element binding protein-like 2	47.63	23.11	130.57	105.89	68.75
Crebzf	CREB/ATF bZIP transcription factor	50.63	67.02	119.9	49.98	24.85
Creg1	Cellular repressor of E1A-stimulated genes 1	19.12	39.45	173	90.88	109.56
Crem	CAMP responsive element modulator	26.1	14.79	151.65	56.23	65.67
Crhr2	Corticotropin releasing hormone receptor 2	15.07	38.8	47.53	41.02	53.19
Crtc1	CREB regulated transcription coactivator 1	17.59	56.6	40.12	52.9	61.56
Crtc2	CREB regulated transcription coactivator 2	30.18	49.76	103.4	28.26	45.43
Crtc3	CREB regulated transcription coactivator 3	31.22	91.85	61.14	113.31	74.17
Cry2	Cryptochrome 2 (photolyase-like)	52.36	57.11	22.38	111.34	50.68
Csda	Cold shock domain protein A	51.62	85.03	16.07	68.79	73.92
Csnk2b	Casein kinase 2, beta polypeptide	11.02	36.62	27.82	78	13.29
Csrnp1	Cysteine-serine-rich nuclear protein 1	29.63	79.96	107.7	54.48	40.91
Csrnp2	Cysteine-serine-rich nuclear protein 2	49.75	80.89	29.14	23.91	32.71
Csrnp3	Cysteine-serine-rich nuclear protein 3	30.06	54.78	37.24	87.14	66.72
Ctbp1	C-terminal binding protein 1	15.57	35.53	34.44	48.07	21.14
Ctcf	CCCTC-binding factor	27.33	69.03	88.25	50.88	79.48
Ctnnb1	Catenin (cadherin associated protein), beta 1	24.7	49.4	151.7	174.36	73.56
Ctnnbip1	Catenin beta interacting protein 1	13	53.67	87.09	63.01	5.98
Cux1	Cut-like homeobox 1	21.24	74.6	81.34	48.55	33.52
Cxxc5	CXXC finger 5	38.06	78.18	58.24	39.6	27.31
Cyp1b1	Cytochrome P450, family 1, subfamily b, polypeptide 1	12.46	34	151.12	133.25	98.27
Dab2ip	Disabled 2 interacting protein	30.87	50.56	61.76	124.73	44.86
Dach2	Dachshund 2 (Drosophila)	47.01	53.74	55.05	47.81	48.8
Dap	Death-associated protein	57.98	71.1	193.85	60.07	92.56
Daxx	Fas death domain-associated protein	28.3	69.71	49.5	22.66	63.94
Dazap2	DAZ associated protein 2	9.8	35.49	41.31	108.66	64.96
Dbp	D site albumin promoter binding protein	71.42	52.24	28.45	90.45	46.66
Dcp1a	DCP1 decapping enzyme homolog A (S. cerevisiae)	41.47	91.81	19.12	78.96	9.79
Ddit3	DNA-damage inducible transcript 3	91.97	68.95	206.45	58.09	83.79
Ddr2	Discoidin domain receptor family, member 2	30.71	49.08	56.3	28.15	58.72
Ddrgk1	DDRGK domain containing 1	30.6	17.48	111.24	108.98	44.45
Ddx3x	DEAD/H (Asp-Glu-Ala-Asp/His) box polypeptide 3, X-linked	44.28	83.75	37.76	47.16	114.27
Ddx58	DEAD (Asp-Glu-Ala-Asp) box polypeptide 58	38.55	54.76	88.91	30.84	77.78
Deaf1	Deformed epidermal autoregulatory factor 1 (Drosophila)	47.66	89.91	65.01	61.34	81.14
Dgkq	Diacylglycerol kinase, theta	26.51	61.42	34.03	36.45	47.38
Dhx33	DEAH (Asp-Glu-Ala-His) box polypeptide 33	31.92	49.14	73.24	41.84	37
Dido1	Death inducer-obliterator 1	30.25	30.49	29.84	27.22	27.8
Dip2a	DIP2 disco-interacting protein 2 homolog A (Drosophila)	30.01	81.36	86.37	93.84	54.78
Dip2b	DIP2 disco-interacting protein 2 homolog B (Drosophila)	37.16	112.61	32.64	48.05	29.99
Dlx3	Distal-less homeobox 3	30.09	32.75	44.84	95.02	17.05
Dmap1	DNA methyltransferase 1-associated protein 1	8.75	3.36	112.71	56.49	32.57
Dmrt1	Doublesex and mab-3 related transcription factor 1	28.47	12.9	28.74	82.6	13.02
Dnaja3	DnaJ (Hsp40) homolog, subfamily A, member 3	105.3	33.57	73.35	58.29	29.53
Dnmt1	DNA methyltransferase (cytosine-5) 1	41.18	70.99	119.87	134.87	35.54
Dot1l	DOT1-like, histone H3 methyltransferase (S. cerevisiae)	65.75	112.62	91.58	80.79	73.81
Dpf1	D4, zinc and double PHD fingers family 1	34.45	37.84	38.49	31.48	37.87
Dpf2	D4, zinc and double PHD fingers family 2	60.63	52.99	39.82	48.38	50.79
Drap1	Dr1 associated protein 1 (negative cofactor 2 alpha)	16.84	6.94	52.92	44.46	11.44
Dusp26	Dual specificity phosphatase 26 (putative)	32.94	69.26	62.53	76.79	51.89
Dvl2	Dishevelled 2, dsh homolog (Drosophila)	37.34	69.33	116.54	84.78	31.88
E130311K13Rik	RIKEN cDNA E130311K13 gene	27.56	22.95	81.41	45.26	27.16
E2f1	E2F transcription factor 1	43.93	20.9	78.66	72.33	29.55
E2f2	E2F transcription factor 2	51.87	78.13	66.08	34.96	12.81
E2f3	E2F transcription factor 3	22.49	72.44	28.95	35.91	26.63
E2f4	E2F transcription factor 4	22.84	42.96	48.05	49.39	39.3
E2f6	E2F transcription factor 6	15.6	5.51	134.36	92.82	57.39
Eaf1	ELL associated factor 1	51.68	29.26	92.26	20.6	54.49
Eaf2	ELL associated factor 2	41.11	50.49	77.93	96.92	50.71
Ebf1	Early B cell factor 1	21.01	50.6	41.41	10.42	45.89
Ebf2	Early B cell factor 2	45.25	62.82	90.95	25.29	82.46
Ebf3	Early B cell factor 3	37.26	80.75	93.13	93.51	47.49
Ebf4	Early B cell factor 4	65.62	81.06	104.85	77	64.26
Ecsit	ECSIT homolog (Drosophila)	29.68	59.54	71	43.96	51.6
Edf1	Endothelial differentiation-related factor 1	23.32	18.51	22.38	30.83	14.35
Eef1d	Eukaryotic translation elongation factor 1 delta (guanine nucleotide exchange protein)	26.17	29.62	28.15	99.16	45.22
Egr1	Early growth response 1	91.09	103.35	197.5	78.29	56.43
Eif2ak2	Eukaryotic translation initiation factor 2-alpha kinase 2	24.12	24.36	108.99	52.11	71.43
Elf1	E74-like factor 1	10.8	37.36	148.31	79.99	66.12
Elf2	E74-like factor 2	37.15	64.94	71.98	102.58	44.19
Elk1	ELK1, member of ETS oncogene family	9.02	12.02	22.37	30.84	23.29
Elk3	ELK3, member of ETS oncogene family	81.8	35.97	107.06	110.61	48.52
Ep300	E1A binding protein p300	49.49	108.84	35.66	71.11	87.66
Epas1	Endothelial PAS domain protein 1	96.74	64.76	129.43	170.92	80.98
Epha5	Eph receptor A5	64.85	82.57	131.74	116.41	82.59
Epn1	Epsin 1	13.05	54.16	22.41	47.95	46.24
Ercc1	Excision repair cross-complementing rodent repair deficiency, complementation group 1	23.35	18.7	34.95	31.54	58.34
Ercc2	Excision repair cross-complementing rodent repair deficiency, complementation group 2	35.76	37.39	59.95	52.07	27.49
Ercc3	Excision repair cross-complementing rodent repair deficiency, complementation group 3	45.63	49.78	43.98	46.38	41.1
Ercc4	Excision repair cross-complementing rodent repair deficiency, complementation group 4	26.08	43.48	106.54	81.53	27.27
Erf	Ets2 repressor factor	39.15	47.99	25.45	29.65	93.59
Esr2	Estrogen receptor 2 (beta)	46.78	43.35	101.4	79.68	30.04
Esrra	Estrogen related receptor, alpha	28.35	19.81	107.04	53.9	20.63
Esrrb	Estrogen related receptor, beta	46.14	38.1	237.35	206.64	20.94
Esrrg	Estrogen-related receptor gamma	47.04	77.22	76.53	57.67	99.73
Ethe1	Ethylmalonic encephalopathy 1	25.74	35.79	50.45	39.24	39.94
Etv1	Ets variant gene 1	44.3	50.43	155.34	47.37	58.66
Etv3	Ets variant gene 3	43.11	78.48	68.55	68.24	62.11
Etv4	Ets variant gene 4 (E1A enhancer binding protein, E1AF)	20.38	49.47	45.9	24.36	53.94
Etv5	Ets variant gene 5	37.01	79.16	28.38	102.51	42.07
Etv6	Ets variant gene 6 (TEL oncogene)	36.12	43.14	94.66	85.59	32.43
Eya3	Eyes absent 3 homolog (Drosophila)	36.27	32.26	68.55	74.02	49.58
Ezh2	Enhancer of zeste homolog 2 (Drosophila)	33.72	14.03	67.98	15.46	32.55
Fam105b	Family with sequence similarity 105, member B	37.03	10.93	121.9	47.9	20.17
Fbxw7	F-box and WD-40 domain protein 7	14.01	33.8	34.01	58.02	105.41
Fem1a	Feminization 1 homolog a (C. elegans)	12.75	38.76	76.4	71.67	35.81
Fert2	Fer (fms/fps related) protein kinase, testis specific 2	19.08	25.88	75.33	39.55	61.57
Fev	FEV (ETS oncogene family)	51.58	9.98	120.39	146.53	41.57
Fhl2	Four and a half LIM domains 2	29.79	14.05	138.53	39.49	13.8
Flna	Filamin, alpha	60.31	42.57	76.58	122.34	56.44
Fos	FBJ osteosarcoma oncogene	234.09	37.8	36.62	42.38	41.18
Fosb	FBJ osteosarcoma oncogene B	64.74	50.18	53.48	58.93	14.98
Fosl1	Fos-like antigen 1	43.13	43.8	73.29	76.13	22.41
Fosl2	Fos-like antigen 2	58.19	111.97	94.99	41.15	108.22
Foxc1	Forkhead box C1	66.46	46.82	113.13	70.19	46.99
Foxc2	Forkhead box C2	92.46	63.21	50.34	71.93	121.15
Foxd1	Forkhead box D1	90.2	71.28	126.99	59.51	84.73
Foxd4	Forkhead box D4	29.97	28.16	81.55	46	51.04
Foxj1	Forkhead box J1	47.8	84.15	121.21	138.03	100.02
Foxj3	Forkhead box J3	22.01	83.74	50.24	81.36	17.11
Foxk1	Forkhead box K1	32.88	96.29	146.21	113.48	29.83
Foxk2	Forkhead box K2	38.16	128.72	76.14	46.18	113.15
Foxl2	Forkhead box L2	23.99	35.23	52.95	39.49	13.06
Foxn3	Forkhead box N3	52.74	93.87	116.65	69.73	36.72
Foxo1	Forkhead box O1	61.43	35.56	123.98	31.62	133.84
Foxo6	Forkhead box O6	44.98	112.38	80.42	91.47	57.71
Foxp1	Forkhead box P1	56.36	37.84	101.74	35.16	60.9
Foxp4	Forkhead box P4	22.05	58.52	140.05	177.71	40.15
Foxs1	Forkhead box S1	40.88	48.95	57.92	53.65	17.16
Fubp1	Far upstream element (FUSE) binding protein 1	40.55	62.52	143.26	55.13	80.54
Fubp3	Far upstream element (FUSE) binding protein 3	29.65	36.05	164.37	124.05	52.78
Fzd1	Frizzled homolog 1 (Drosophila)	20.48	71.59	103.46	66.96	46.57
Fzd2	Frizzled homolog 2 (Drosophila)	61.03	33.58	48.12	18.81	28.4
Gabbr1	Gamma-aminobutyric acid (GABA) B receptor, 1	21.78	95.97	111.06	139.27	43.73
Gabpa	GA repeat binding protein, alpha	36.6	48.96	56.44	20.88	61.6
Gabpb1	GA repeat binding protein, beta 1	26.85	26.28	42.25	33.37	26.76
Gas6	Growth arrest specific 6	42.51	39.34	116.58	33.35	11.34
Gata5	GATA binding protein 5	36.31	64.05	36.19	72.49	19.4
Gatad1	GATA zinc finger domain containing 1	6.2	30.94	77.2	52.29	45.29
Gcm1	Glial cells missing homolog 1 (Drosophila)	53.09	40.23	130.92	103.96	107.76
Glis1	GLIS family zinc finger 1	36.7	58.83	121.02	121.44	38.49
Glis2	GLIS family zinc finger 2	24.85	95.78	79.26	51.51	48.25
Gm4944	Predicted gene 4944	24.38	23.19	97.93	87.89	120.15
Gmeb1	Glucocorticoid modulatory element binding protein 1	20.76	43.36	50.1	39.06	84.87
Gmnn	Geminin	38.07	80.09	52.55	111.37	88.56
Gnptab	N-acetylglucosamine-1-phosphate transferase, alpha and beta subunits	26.33	96.07	75.77	78.05	47.01
Gpbp1	GC-rich promoter binding protein 1	22.58	54.67	55.48	83.77	46.8
Gpbp1l1	GC-rich promoter binding protein 1-like 1	20.32	23.63	62.78	45.04	56.7
Grhl3	Grainyhead-like 3 (Drosophila)	76.91	97.06	61.17	46.81	60.69
Grlf1	Glucocorticoid receptor DNA binding factor 1	27.5	62.45	24.24	155.41	25.25
Gsk3b	Glycogen synthase kinase 3 beta	23.07	69.75	83.02	40.57	58.72
Gtf2a1	General transcription factor II A, 1	27.42	34.02	48.11	28.21	73.84
Gtf2a2	General transcription factor II A, 2	23.84	38.87	196.28	56.78	84.31
Gtf2b	General transcription factor IIB	15.12	24.16	151.35	39.96	61.51
Gtf2e2	General transcription factor II E, polypeptide 2 (beta subunit)	42.49	35.41	141.35	54.67	80.81
Gtf2f1	General transcription factor IIF, polypeptide 1	22.39	41.68	51.03	65.27	8.76
Gtf2f2	General transcription factor IIF, polypeptide 2	17.61	40.35	154.68	37.73	89.22
Gtf2h1	General transcription factor II H, polypeptide 1	36.34	36.89	46.24	43.1	32.28
Gtf2h4	General transcription factor II H, polypeptide 4	34.05	37.44	43.79	39.91	41.4
Gtf2ird1	General transcription factor II I repeat domain-containing 1	22.98	73.39	29.35	39.18	15.4
Gtf3a	General transcription factor III A	40.72	46.83	18.78	17.62	40.17
Gtf3c1	General transcription factor III C 1	29.79	58.63	32.44	37.88	34.01
Gtf3c2	General transcription factor IIIC, polypeptide 2, beta	21.5	29.71	119.64	112.81	54.06
Gtf3c3	General transcription factor IIIC, polypeptide 3	15.08	47.08	137.28	35.38	91.59
Gtf3c4	General transcription factor IIIC, polypeptide 4	42.69	58.12	81.44	73.39	27.85
Gtf3c5	General transcription factor IIIC, polypeptide 5	15.93	57.14	59.67	41.37	36.19
Gtf3c6	General transcription factor IIIC, polypeptide 6, alpha	27.69	46.61	74.8	77	66.79
Gzf1	GDNF-inducible zinc finger protein 1	48.82	55.08	194.85	143.59	62.95
H2-Ab1	Histocompatibility 2, class II antigen A, beta 1	56.75	80.9	115.89	137.88	79.78
H2afy	H2A histone family, member Y	46.49	45.51	56.86	57.92	49.47
Hax1	HCLS1 associated X-1	25.5	35.02	93.77	71.48	79.34
Hcfc1	Host cell factor C1	23.93	70.74	93	167.75	48.66
Hck	Hemopoietic cell kinase	144.47	78.01	52.38	40.18	124.31
Hcls1	Hematopoietic cell specific Lyn substrate 1	41.68	10	58.8	127.14	48.75
Hdac1	Histone deacetylase 1	20.16	17.44	143.92	24.12	13.98
Hdac11	Histone deacetylase 11	5.18	52.31	41.2	103.55	39.39
Hdac2	Histone deacetylase 2	54.56	43.67	156.82	33.13	142.24
Hdac3	Histone deacetylase 3	26.77	44.05	24.43	57.32	38.21
Hdac4	Histone deacetylase 4	38.86	106.98	22.06	87.88	67.49
Hdac5	Histone deacetylase 5	12.04	37.95	90.89	95.12	62.36
Hdac7	Histone deacetylase 7	70.57	64.62	168	145.18	66.25
Hdgf	Hepatoma-derived growth factor	42.63	51.36	93.96	36.96	35.48
Hes2	Hairy and enhancer of split 2 (Drosophila)	60.24	3.2	118.34	92.56	22.53
Hes6	Hairy and enhancer of split 6 (Drosophila)	58.71	64.23	50.82	76.55	43.91
Hes7	Hairy and enhancer of split 7 (Drosophila)	21.97	32.27	159.04	61.1	23.44
Hey1	Hairy/enhancer-of-split related with YRPW motif 1	62.46	60.16	54.18	38.59	63.88
Heyl	Hairy/enhancer-of-split related with YRPW motif-like	82.43	30.27	179.01	80.73	75.24
Hic1	Hypermethylated in cancer 1	87.8	43.8	57.73	91.42	40.6
Hif1a	Hypoxia inducible factor 1, alpha subunit	76.76	119.19	41.88	53.23	109.89
Hif3a	Hypoxia inducible factor 3, alpha subunit	70.48	64.23	121.88	12.53	64.24
Hinfp	Histone H4 transcription factor	15.56	13.25	64.81	50.8	33.57
Hipk2	Homeodomain interacting protein kinase 2	35.42	62.28	47.68	40.96	45.37
Hipk3	Homeodomain interacting protein kinase 3	52.76	51.78	38.17	48.26	50.11
Hivep1	Human immunodeficiency virus type I enhancer binding protein 1	61.51	116.22	80.64	75.26	30.53
Hivep2	Human immunodeficiency virus type I enhancer binding protein 2	45.61	110.28	92.82	81.73	106.53
Hltf	Helicase-like transcription factor	21.79	35.07	125.06	24.31	75.45
Hmbox1	Homeobox containing 1	73.12	75.55	100.08	85.47	66.83
Hmg20b	High mobility group 20B	26.69	34.25	46.75	48.09	43.89
Hmga1	High mobility group AT-hook 1	16.66	37.24	123.38	44.48	19.56
Hmgn3	High mobility group nucleosomal binding domain 3	63.76	41.58	72.05	93.76	36.13
Hmox1	Heme oxygenase (decycling) 1	120.92	87.58	83.36	136.19	125.51
Hmx1	H6 homeobox 1	49.41	61.45	79.57	160.17	79.32
Hnrnpab	Heterogeneous nuclear ribonucleoprotein A/B	21.17	44.68	93.96	79.43	37.56
Hnrnpd	Heterogeneous nuclear ribonucleoprotein D	34.55	38.84	38.6	35.59	40.31
Hnrnpf	Heterogeneous nuclear ribonucleoprotein F	13.54	28.03	45.16	37.17	49.41
Hnrnpk	Heterogeneous nuclear ribonucleoprotein K	49.23	61.81	70.03	73.44	87.82
Homez	Homeodomain leucine zipper-encoding gene	15.76	51.18	49.95	49.68	23.65
Hoxa11	Homeobox A11	282.22	274.19	129.55	170.19	222.34
Hoxa3	Homeobox A3	28.61	69.7	19.45	53.21	21.89
Hoxa4	Homeobox A4	25.34	38.38	140.87	96.17	31.07
Hoxa7	Homeobox A7	12.43	47.68	129.49	42.38	62.81
Hoxa9	Homeobox A9	53.34	32.7	129.01	59.95	73.86
Hoxb2	Homeobox B2	34.36	60.4	23.35	83.79	26.07
Hoxb3	Homeobox B3	18.65	44.64	199.75	65.93	28.36
Hoxb4	Homeobox B4	15.16	39.15	96.06	113.96	46.66
Hoxb5	Homeobox B5	41.96	14.76	136.78	78.46	12.34
Hoxb6	Homeobox B6	56.54	21.06	41.39	44.84	43.82
Hoxb7	Homeobox B7	18.33	44.36	99.38	37.43	24.01
Hoxb8	Homeobox B8	183.18	115.3	91.23	54.96	144.05
Hoxc4	Homeobox C4	27.65	35.49	53.4	13.86	28.3
Hoxc6	Homeobox C6	30.22	30.67	28.18	96.16	45.93
Hoxd10	Homeobox D10	53.06	63.81	113.04	67.91	67.45
Hoxd4	Homeobox D4	70.42	83.24	29.12	33.7	65.25
Hoxd8	Homeobox D8	50.08	69.53	50.05	54.82	102.15
Hoxd9	Homeobox D9	29.83	62.53	34.14	93	43.34
Hr	Hairless	20.23	97.74	34.97	28.38	56.61
Hsf1	Heat shock factor 1	24.06	52.43	160.75	31.51	33.2
Hsf2	Heat shock factor 2	8.88	16.39	46.29	56.86	63.52
Hsf4	Heat shock transcription factor 4	50.26	17.79	54.97	119.16	38.25
Hspa4	Heat shock protein 4	39.17	41.43	122.15	96.08	30.63
Htt	Huntingtin	28.89	57.13	74.02	53.85	51.52
Hyal2	Hyaluronoglucosaminidase 2	27.67	33.92	104.43	93.25	40.56
Id1	Inhibitor of DNA binding 1	65.19	94.06	74.66	53.92	30.61
Id2	Inhibitor of DNA binding 2	86.72	124.35	42.31	100.37	32.36
Id3	Inhibitor of DNA binding 3	90.45	77.58	244.49	144.85	85.3
Id4	Inhibitor of DNA binding 4	55	128.87	65.85	75.84	47.91
Ifi204	Interferon activated gene 204	69.65	22.68	89.42	76.27	38.79
Ifi27l1	Interferon, alpha-inducible protein 27 like 1	30.7	56.3	27.18	19.57	30.88
Ifrd1	Interferon-related developmental regulator 1	101.93	62.65	158.71	117.2	93.23
Ift172	Intraflagellar transport 172	43.73	52.06	31.13	35.47	48.11
Igf1r	Insulin-like growth factor I receptor	46.88	88.36	53.71	52.18	39.85
Ighmbp2	Immunoglobulin mu binding protein 2	24.97	45.56	40.31	66.28	50.29
Ikbkb	Inhibitor of kappaB kinase beta	46.48	84.43	24.97	31.14	71.74
Ikbkg	Inhibitor of kappaB kinase gamma	23.91	65.75	141.99	36.37	72.72
Ikzf4	IKAROS family zinc finger 4	37.83	103.98	70.32	37.58	102.89
Ins2	Insulin II	19.95	14.33	173.85	88.49	30.92
Insig2	Insulin induced gene 2	49.51	44.59	145.69	79.84	103.35
Insm1	Insulinoma-associated 1	56.14	136.49	68.29	60.24	29.12
Irak1	Interleukin-1 receptor-associated kinase 1	20.18	72.94	85.64	102.08	46.31
Irak2	Interleukin-1 receptor-associated kinase 2	16.67	40.55	50.34	150.94	19.19
Irf1	Interferon regulatory factor 1	84.49	53.27	41.13	81.34	35.1
Irf2	Interferon regulatory factor 2	39.02	78.19	67	28.76	39.61
Irf2bp1	Interferon regulatory factor 2 binding protein 1	29.83	81.75	57.72	119.19	45.1
Irf3	Interferon regulatory factor 3	13.04	21.88	55.66	47.89	4.79
Irf5	Interferon regulatory factor 5	65.63	127.57	49.78	93.64	62.19
Irf6	Interferon regulatory factor 6	44.52	41.46	145.09	100.69	55.92
Irf9	Interferon regulatory factor 9	30.95	35.2	73.84	59.27	36.88
Isl1	ISL1 transcription factor, LIM/homeodomain	47.18	69.51	147.68	52.28	48.2
Itch	Itchy, E3 ubiquitin protein ligase	25.97	33.11	63.37	97.36	67.9
Itgb2	Integrin beta 2	59.79	50.43	47.21	123.07	28.94
Jak2	Janus kinase 2	32.89	48.37	106.41	135	36.17
Jarid2	Jumonji, AT rich interactive domain 2	22.24	79.77	68.07	44	34.4
Jdp2	Jun dimerization protein 2	16.02	57.62	78.31	49.03	18.65
Jun	Jun oncogene	60.51	106.38	94.96	26.23	124.34
Jund	Jun proto-oncogene related gene d	36.15	89.08	121.72	79.22	57.77
Jup	Junction plakoglobin	37.92	66.91	146.16	124.82	79.06
Kat5	K(lysine) acetyltransferase 5	29.12	18.69	61.05	53.19	11.12
Kat6a	K(lysine) acetyltransferase 6A	32.54	68.39	38.34	45.44	47.46
Kat7	K(lysine) acetyltransferase 7	55.42	64.2	43.64	55.17	27.57
Kat8	K(lysine) acetyltransferase 8	31.76	43.64	33.17	61.87	38.92
Kcnip3	Kv channel interacting protein 3, calsenilin	43.29	22.33	92.69	64.13	68.11
Kctd1	Potassium channel tetramerisation domain containing 1	27.71	86.04	46.28	105.91	33.27
Kdm1a	Lysine (K)-specific demethylase 1A	26.73	85.69	148.41	56.59	12.22
Kdm3a	Lysine (K)-specific demethylase 3A	37.96	46.25	147.97	34.74	48.08
Keap1	Kelch-like ECH-associated protein 1	21.24	75.34	95.91	58.89	57.2
Kit	Kit oncogene	139.43	197.96	177.49	152.75	48.95
Klf12	Kruppel-like factor 12	17.32	62.94	137.95	97.32	108.27
Klf13	Kruppel-like factor 13	32.39	106.02	133.88	105.64	38.84
Klf16	Kruppel-like factor 16	41.69	56.01	49.49	97.36	33.55
Klf4	Kruppel-like factor 4 (gut)	45.81	62.19	88.46	51.4	83.92
Klf5	Kruppel-like factor 5	59.35	74.02	81.02	49.43	44.78
Klf6	Kruppel-like factor 6	61.42	86.58	102.56	33.47	75.58
Klf7	Kruppel-like factor 7 (ubiquitous)	15.38	67.33	22.38	93.38	58.63
Klf9	Kruppel-like factor 9	40.51	54.65	234.45	66.55	17.21
Kras	V-Ki-ras2 Kirsten rat sarcoma viral oncogene homolog	42.02	82.42	75.93	63.29	87.53
Ldb1	LIM domain binding 1	19.23	67.38	73.19	103.22	47.94
Ldb2	LIM domain binding 2	45.17	97.15	60.26	48.04	66.88
Lhx6	LIM homeobox protein 6	32.96	56.66	88.23	60.81	45.38
Lmo2	LIM domain only 2	34.23	44.55	86.26	52.99	38.87
Lmo4	LIM domain only 4	59.47	43.57	52.57	15.47	96.23
Lmx1b	LIM homeobox transcription factor 1 beta	44.43	29.51	130.55	137.91	1.37
Lpin1	Lipin 1	99.34	68.67	58.72	91.83	94.62
Lrp5	Low density lipoprotein receptor-related protein 5	26.17	28.23	54.49	112.88	32.96
Lrp6	Low density lipoprotein receptor-related protein 6	42.19	76.23	76.62	29.9	62.48
Lrp8	Low density lipoprotein receptor-related protein 8, apolipoprotein e receptor	40.41	87.58	104.86	122.64	64.79
Mad2l2	MAD2 mitotic arrest deficient-like 2	12.63	49.11	45.31	68.63	11.26
Maf	Avian musculoaponeurotic fibrosarcoma (v-maf) AS42 oncogene homolog	32.63	69.84	20.2	31.46	70.36
Maf1	MAF1 homolog (S. cerevisiae)	18.75	38.71	29.1	30.35	15.29
Mafa	V-maf musculoaponeurotic fibrosarcoma oncogene family, protein A (avian)	32.33	29.04	125.54	130.26	47.05
Maff	V-maf musculoaponeurotic fibrosarcoma oncogene family, protein F (avian)	50.93	33.58	37.18	109.42	46.13
Mafg	V-maf musculoaponeurotic fibrosarcoma oncogene family, protein G (avian)	34.09	68.61	41.11	87.19	32.37
Mafk	V-maf musculoaponeurotic fibrosarcoma oncogene family, protein K (avian)	41.39	31.3	60.31	45.18	58.94
Map3k10	Mitogen-activated protein kinase kinase kinase 10	21.93	77.46	64.99	65.06	79.26
Map3k13	Mitogen-activated protein kinase kinase kinase 13	53.17	53.56	76.11	49.53	30.96
Mapk1	Mitogen-activated protein kinase 1	19.14	44.69	113.33	88.94	80.7
Mapk3	Mitogen-activated protein kinase 3	32.45	63.65	75.44	79.12	51.14
Mapk9	Mitogen-activated protein kinase 9	17.82	35.15	35.46	75.54	34.91
Mavs	Mitochondrial antiviral signaling protein	43.42	39.08	99.09	74.46	57.83
Max	Max protein	27.25	58.79	37.52	56.55	11.12
Maz	MYC-associated zinc finger protein (purine-binding transcription factor)	44.5	70.75	98.44	40.8	7.31
Mbtps1	Membrane-bound transcription factor peptidase, site 1	15.73	53.68	76.94	149.76	38.84
Mdfic	MyoD family inhibitor domain containing	30.27	41.3	80.1	35.19	41.98
Mecp2	Methyl CpG binding protein 2	29.28	77.42	68.07	60.32	36.14
Med1	Mediator complex subunit 1	16.14	32.66	73	77.21	46.6
Med1	Mediator complex subunit 1	41.91	108.42	68.01	42.12	52.93
Med17	Mediator complex subunit 17	16.04	14.13	109.2	58.58	53.37
Med23	Mediator complex subunit 23	37.09	49.11	14.83	111.96	46.96
Med25	Mediator of RNA polymerase II transcription, subunit 25 homolog (yeast)	91.18	127.47	61.59	68.35	33.89
Med27	Mediator complex subunit 27	36.99	36.61	46.22	13.63	87.87
Med7	Mediator complex subunit 7	30.19	22.94	126.63	43.29	74.97
Mef2a	Myocyte enhancer factor 2A	61.25	62.32	122.18	117.71	73.98
Mef2b	Myocyte enhancer factor 2B	68.83	24.98	109.36	79.13	20.97
Mef2d	Myocyte enhancer factor 2D	18.31	86.5	101.03	56.31	27.96
Meis1	Meis homeobox 1	37.92	61.58	21.17	81.03	35.05
Meis2	Meis homeobox 2	42.54	102.74	37.33	50.42	31.27
Meis3	Meis homeobox 3	4.79	44.56	105.78	82.12	42.64
Men1	Multiple endocrine neoplasia 1	27.95	52.03	90.28	46.88	21.41
Mga	MAX gene associated	55.1	71.61	92.13	86.8	74.53
Mina	Myc induced nuclear antigen	41.6	60.89	23.07	44.87	19.48
Mitf	Microphthalmia-associated transcription factor	48.77	24.84	110.71	49.58	73.14
Mkks	McKusick-Kaufman syndrome	44.36	46.52	58.42	11.68	53.48
Mkl2	MKL/myocardin-like 2	7.96	60.91	65.3	90.74	67.1
Mlx	MAX-like protein X	31.44	32.66	29.38	54.21	40.11
Mlxip	MLX interacting protein	44.39	80.8	126.04	124.02	56.15
Mmp14	Matrix metallopeptidase 14 (membrane-inserted)	27.69	79.29	48.9	81.89	91.15
Mnt	Max binding protein	19.27	80.68	47.78	59.38	74.88
Msx1	Homeobox, msh-like 1	27.05	14.33	150.06	43.11	27.69
Msx2	Homeobox, msh-like 2	29.5	22.83	218.12	80.85	38.59
Mta1	Metastasis associated 1	17.23	110.65	71.74	89.69	180.91
Mta2	Metastasis-associated gene family, member 2	9.84	49.76	29.25	26.4	69.52
Mta3	Metastasis associated 3	26.44	62.6	30.96	54.53	46.51
Mtdh	Metadherin	18.23	55.72	147.54	59.36	29.63
Mtf1	Metal response element binding transcription factor 1	50.99	61.06	67.57	36.76	22.21
Mtor	Mechanistic target of rapamycin (serine/threonine kinase)	18.84	111.82	60.11	61.39	49.48
Mtpn	Myotrophin	36.77	37.48	77.66	55.12	47.86
Mxd1	MAX dimerization protein 1	50.04	88.08	106.34	64.74	23
Mybbp1a	MYB binding protein (P160) 1a	38.88	46.7	95.69	139.73	38.53
Mybl2	Myeloblastosis oncogene-like 2	27.91	24.69	152.83	45.78	31.22
Myc	Myelocytomatosis oncogene	60.08	89.42	54.29	105.18	74.54
Mycn	V-myc myelocytomatosis viral related oncogene, neuroblastoma derived (avian)	60.32	125.08	51.04	72.91	92.85
Myd88	Myeloid differentiation primary response gene 88	14.94	39.25	16.34	18.56	42.83
Mypop	Myb-related transcription factor, partner of profilin	23.85	67.56	75.92	85.46	57.43
Myt1	Myelin transcription factor 1	45.83	80.45	94.04	54.59	83.6
Myt1l	Myelin transcription factor 1-like	39.82	102.07	121.46	74.67	61.81
Naa15	N(alpha)-acetyltransferase 15, NatA auxiliary subunit	40.03	73.92	61.27	66.89	55.48
Naaa	N-acylethanolamine acid amidase	19.44	19.1	72.21	19.6	71.4
Nab1	Ngfi-A binding protein 1	38.03	73.18	39.02	79.62	94.75
Nab2	Ngfi-A binding protein 2	18.79	47.53	51.5	65.36	83.36
Nacc1	Nucleus accumbens associated 1, BEN and BTB (POZ) domain containing	13.22	77.84	77.16	119.71	42.19
Nacc2	Nucleus accumbens associated 2, BEN and BTB (POZ) domain containing	17.21	50.01	56.49	145.72	40.16
Nbn	Nibrin	36.55	56.35	71.34	39.01	90.43
Ncoa1	Nuclear receptor coactivator 1	29.03	72.33	81.86	47.52	50.22
Ncoa2	Nuclear receptor coactivator 2	28.13	98.11	68.07	87	102.73
Ncoa3	Nuclear receptor coactivator 3	31.51	89.1	52.65	32.17	109.77
Ncoa6	Nuclear receptor coactivator 6	24.49	91.67	159.6	39.67	47.16
Ncor1	Nuclear receptor co-repressor 1	27.95	93.55	75.51	87.36	39.81
Ndn	Necdin	47.33	53.46	49.52	124.57	76.22
Nf1	Neurofibromatosis 1	30.74	40.09	76.3	26.96	26.82
Nfatc4	Nuclear factor of activated T cells, cytoplasmic, calcineurin dependent 4	30.88	26.71	212.84	47.83	21.31
Nfe2l1	Nuclear factor, erythroid derived 2,-like 1	30.6	44.26	46.28	111.73	50.96
Nfe2l2	Nuclear factor, erythroid derived 2, like 2	50.33	75.67	48.42	60.51	52.23
Nfib	Nuclear factor I/B	24.73	100.28	47.92	88.07	55.99
Nfic	Nuclear factor I/C	9.23	92.37	69.11	79.45	58.19
Nfil3	Nuclear factor, interleukin 3, regulated	80.65	54.43	77.63	146.02	28.05
Nfix	Nuclear factor I/X	46.44	52.19	66.49	31.2	52.56
Nfkb2	Nuclear factor of kappa light polypeptide gene enhancer in B cells 2, p49/p100	58.39	34.91	67.6	48.45	191.76
Nfkbia	Nuclear factor of kappa light polypeptide gene enhancer in B cells inhibitor, alpha	46.77	14.31	57.3	24.98	50.49
Nfkbid	Nuclear factor of kappa light polypeptide gene enhancer in B cells inhibitor, delta	28.43	30.6	107.91	38.42	69.58
Nfkbil1	Nuclear factor of kappa light polypeptide gene enhancer in B cells inhibitor like 1	20.3	12.1	61.72	53.61	38.59
Nfx1	Nuclear transcription factor, X-box binding 1	44.06	32.22	50.7	90.53	59.5
Nfxl1	Nuclear transcription factor, X-box binding-like 1	55.94	36.58	41.24	29.99	99.05
Nfya	Nuclear transcription factor-Y alpha	35.01	68.23	38.41	14.54	44.46
Nfyb	Nuclear transcription factor-Y beta	22.8	26.88	63.32	57.58	81.73
Nfyc	Nuclear transcription factor-Y gamma	44.17	50.4	114.11	42.62	20.34
Ngf	Nerve growth factor	18.64	24.16	87.89	174.68	37.69
Nhlh2	Nescient helix loop helix 2	48.22	73.82	34.75	46.29	23.48
Nif3l1	Ngg1 interacting factor 3-like 1 (S. pombe)	45.21	36.9	158.89	47.53	39.22
Nkx6-1	NK6 homeobox 1	56.46	68.49	110.67	74.96	45.78
Nlk	Nemo like kinase	26.28	48.05	116.35	46.89	21.36
Nlrc3	NLR family, CARD domain containing 3	30.65	16.92	56.38	148.13	15.65
Noc2l	Nucleolar complex associated 2 homolog (S. cerevisiae)	37.89	30.71	58.89	58.94	15.96
Nod1	Nucleotide-binding oligomerization domain containing 1	15.83	47.94	104.24	24.68	47.4
Notch1	Notch 1	89.55	79.08	98.87	87.95	115.28
Npas1	Neuronal PAS domain protein 1	110.23	53.39	68.5	31.21	31.18
Npm1	Nucleophosmin 1	50.5	46.14	95.74	104.84	81.96
Nr1d2	Nuclear receptor subfamily 1, group D, member 2	37.46	37.4	111.72	41.55	90.43
Nr1h2	Nuclear receptor subfamily 1, group H, member 2	31.07	34.6	15.29	18.03	27.1
Nr1h3	Nuclear receptor subfamily 1, group H, member 3	65.66	63.76	116.46	37.65	41.68
Nr2c1	Nuclear receptor subfamily 2, group C, member 1	34.5	77.29	27.97	10.7	65.97
Nr2c2	Nuclear receptor subfamily 2, group C, member 2	27.83	108.02	143.95	42.8	70.16
Nr2f1	Nuclear receptor subfamily 2, group F, member 1	18.56	33.51	89.48	66.67	27.75
Nr2f2	Nuclear receptor subfamily 2, group F, member 2	45.73	45.26	84.95	114.53	61.58
Nr2f6	Nuclear receptor subfamily 2, group F, member 6	19.83	40.31	25.85	13.21	36.92
Nr3c1	Nuclear receptor subfamily 3, group C, member 1	66.99	92.4	25.6	76.45	53.85
Nr4a1	Nuclear receptor subfamily 4, group A, member 1	76.46	74.94	67.99	50.77	47
Nr5a1	Nuclear receptor subfamily 5, group A, member 1	26.98	24.3	114.75	56.68	15.17
Nrbf2	Nuclear receptor binding factor 2	27.74	34.86	114.78	27.18	89.39
Nrf1	Nuclear respiratory factor 1	24.7	49.37	75.76	86.37	25.77
Ntrk1	Neurotrophic tyrosine kinase, receptor, type 1	28.47	90.37	56.96	97.04	32.74
Ogt	O-linked N-acetylglucosamine (GlcNAc) transferase (UDP-N-acetylglucosamine:polypeptide-N-acetylglucosaminyl transferase)	31.5	45.71	98.75	50.6	83.03
Onecut2	One cut domain, family member 2	24.78	90.93	47.98	37.81	44.53
Optn	Optineurin	37.43	36.1	68.76	29.17	81.73
Ovol2	Ovo-like 2 (Drosophila)	42.16	48.76	105.2	160.08	39.12
Pa2g4	Proliferation-associated 2G4	13.55	42.09	96.97	54.31	10.92
Park7	Parkinson disease (autosomal recessive, early onset) 7	22.25	23.11	21.99	12.56	11.89
Parp1	Poly (ADP-ribose) polymerase family, member 1	39.84	66.76	60.78	68.18	70.72
Parp10	Poly (ADP-ribose) polymerase family, member 10	29.78	22.62	35.3	37.1	36.42
Patz1	POZ (BTB) and AT hook containing zinc finger 1	54.48	90.15	68.18	113.22	66.88
Paxbp1	PAX3 and PAX7 binding protein 1	55.32	41.28	45.43	40.88	93.93
Pbx1	Pre B cell leukemia homeobox 1	30.97	26.19	126.15	62.88	20.26
Pbx2	Pre B cell leukemia homeobox 2	23.74	27.79	49.98	16.56	31.26
Pbx3	Pre B cell leukemia homeobox 3	27.11	33.11	25.64	105.11	74.93
Pcgf6	Polycomb group ring finger 6	30.06	33.76	115.01	52.08	95.38
Pcna	Proliferating cell nuclear antigen	43.66	67.91	121.14	95.69	54.05
Pdcd11	Programmed cell death 11	34.94	64.11	57.89	106.75	50.66
Pdlim1	PDZ and LIM domain 1 (elfin)	20.27	27.44	56.53	87.56	32.79
Peli1	Pellino 1	33.13	35.75	72.1	16.43	54.99
Pelp1	Proline, glutamic acid and leucine rich protein 1	37.79	97.69	80.04	96.27	121.19
Per1	Period circadian clock 1	50.03	61.75	16.92	14.33	52.6
Per2	Period circadian clock 2	53.08	115.68	70.28	72.02	51.04
Pex14	Peroxisomal biogenesis factor 14	25.18	34.98	184.08	146.08	35.82
Phb	Prohibitin	17.09	35.28	144.06	50.86	16.81
Phb2	Prohibitin 2	40.44	53.91	42.41	41.56	44.87
Phf5a	PHD finger protein 5A	6.95	50.43	138.33	42	29.99
Pias1	Protein inhibitor of activated STAT 1	38.37	56.78	39.83	34.92	59.48
Pias2	Protein inhibitor of activated STAT 2	14.87	40.7	96.72	37	59.69
Pias4	Protein inhibitor of activated STAT 4	26.13	86.36	82.65	72.59	60.43
Pik3r1	Phosphatidylinositol 3-kinase, regulatory subunit, polypeptide 1 (p85 alpha)	53.81	33	50.53	65.72	45.66
Pik3r2	Phosphatidylinositol 3-kinase, regulatory subunit, polypeptide 2 (p85 beta)	24.25	94.4	94.61	67.36	63.26
Pink1	PTEN induced putative kinase 1	11.24	53.8	24.5	178.1	17.49
Pitx3	Paired-like homeodomain transcription factor 3	46.82	16.38	67.84	132.79	27.38
Pkd1	Polycystic kidney disease 1 homolog	31.46	76.95	90.15	42.81	69.76
Pkd2	Polycystic kidney disease 2	81.92	56.08	145.4	63	104.56
Pkhd1	Polycystic kidney and hepatic disease 1	39.58	23.54	78.78	106.17	67.32
Pknox1	Pbx/knotted 1 homeobox	40.19	61.75	61.9	51.17	34.35
Plagl1	Pleiomorphic adenoma gene-like 1	40.06	114.66	76.35	172.47	126.48
Plagl2	Pleiomorphic adenoma gene-like 2	34.32	73.92	30.07	38	17.38
Plscr1	Phospholipid scramblase 1	98.95	77.53	134.37	74.41	114.89
Polr1e	Polymerase (RNA) I polypeptide E	22.38	26.92	84.48	61.22	78.95
Pou3f1	POU domain, class 3, transcription factor 1	30.5	31.97	211.42	97.36	14.02
Pou4f1	POU domain, class 4, transcription factor 1	14.6	53.07	51.06	39.14	25.23
Pou4f2	POU domain, class 4, transcription factor 2	61.14	126.94	92.75	80.24	94.86
Pou6f1	POU domain, class 6, transcription factor 1	22.94	73.53	137.41	68.1	42.36
Ppap2b	Phosphatidic acid phosphatase type 2B	89.46	58.97	89.2	159.45	104.13
Ppara	Peroxisome proliferator activated receptor alpha	46.23	51.3	89.69	96.12	20.74
Ppard	Peroxisome proliferator activator receptor delta	39.77	41.74	39.4	50.14	12.17
Pparg	Peroxisome proliferator activated receptor gamma	40.01	49.05	14.05	29.69	44.01
Ppargc1b	Peroxisome proliferative activated receptor, gamma, coactivator 1 beta	35.54	125.74	81.72	125.15	68.16
Ppid	Peptidylprolyl isomerase D (cyclophilin D)	26.78	18.09	93.68	42.42	103.68
Ppp1r13b	Protein phosphatase 1, regulatory (inhibitor) subunit 13B	28.28	68.76	48.88	44.42	48.14
Ppp1r13l	Protein phosphatase 1, regulatory (inhibitor) subunit 13 like	67.22	56.11	27.97	55.02	32.94
Ppp2ca	Protein phosphatase 2 (formerly 2A), catalytic subunit, alpha isoform	13.06	21.13	18.76	60.06	89.12
Ppp2r5b	Protein phosphatase 2, regulatory subunit B (B56), beta isoform	20.32	45.12	85.45	87.67	40.31
Ppp3ca	Protein phosphatase 3, catalytic subunit, alpha isoform	20.2	33.37	22.39	58.47	44.92
Pprc1	Peroxisome proliferative activated receptor, gamma, coactivator-related 1	31.69	55.16	84.56	37.61	80.81
Prdm12	PR domain containing 12	31.57	75.37	39.93	101.05	60.02
Prdm5	PR domain containing 5	27.9	32.52	111.93	41.12	60.8
Prdx2	Peroxiredoxin 2	20.58	28.57	22.39	30.82	9.28
Prdx3	Peroxiredoxin 3	47.88	63.12	60.21	124.63	89.79
Preb	Prolactin regulatory element binding	42.87	32.88	58.56	62	84.82
Prickle1	Prickle homolog 1 (Drosophila)	31.14	57.65	59.26	35.64	74.16
Prkcb	Protein kinase C, beta	39.32	121.46	115.06	81.29	47.22
Prkci	Protein kinase C, iota	18.26	46.73	124.4	48.04	34.21
Prkcz	Protein kinase C, zeta	26.25	45.75	31.36	40.73	33.46
Prkd1	Protein kinase D1	24.75	52.81	66.61	61.32	156.1
Prkd2	Protein kinase D2	49.53	28.58	30.53	32.78	29.95
Prkdc	Protein kinase, DNA activated, catalytic polypeptide	29.08	47.99	48.31	27.5	70.22
Prmt2	Protein arginine N-methyltransferase 2	9.12	25.67	14.45	72.23	13.21
Prnp	Prion protein	12.77	13.79	22.38	59.45	75.43
Psip1	PC4 and SFRS1 interacting protein 1	67.41	71.97	83.51	95.18	51.96
Psma6	Proteasome (prosome, macropain) subunit, alpha type 6	8.35	27.83	22.89	111.13	59.4
Psmc2	Proteasome (prosome, macropain) 26S subunit, ATPase 2	12.59	42.67	22.37	30.58	22.99
Psmc5	Protease (prosome, macropain) 26S subunit, ATPase 5	10.96	9.03	43.86	16.29	20.21
Psmd10	Proteasome (prosome, macropain) 26S subunit, non-ATPase, 10	17.91	33.37	143.78	37.85	63.83
Psmd4	Proteasome (prosome, macropain) 26S subunit, non-ATPase, 4	3.58	41.88	22.38	27.56	19.04
Psmd9	Proteasome (prosome, macropain) 26S subunit, non-ATPase, 9	20.95	28.78	35.24	31.68	27.97
Psmd9	Proteasome (prosome, macropain) 26S subunit, non-ATPase, 9	24.09	23.26	19.87	15.2	52.54
Pten	Phosphatase and tensin homolog	47.77	69.75	87.67	30.53	22.14
Ptgis	Prostaglandin I2 (prostacyclin) synthase	75.81	36.41	28.46	37.26	78.99
Pura	Purine rich element binding protein A	20.95	40.37	87.56	172.7	26.19
Purb	Purine rich element binding protein B	26.94	100.95	64.37	72.79	77.61
Pus1	Pseudouridine synthase 1	29.79	20.35	91.17	23.34	50.53
Pycard	PYD and CARD domain containing	34.44	29.06	194.05	41.68	21.34
Pydc3	Pyrin domain containing 3	31.69	51.39	142.99	116.04	49.56
Rab23	RAB23, member RAS oncogene family	29.36	42.93	35.95	49.71	82.38
Rad21	RAD21 homolog (S. pombe)	15.74	29.36	56.54	29.07	76.7
Rara	Retinoic acid receptor, alpha	59.73	48.61	47.18	31.62	100.81
Rarb	Retinoic acid receptor, beta	20.77	32.78	24.85	111.65	29.69
Rarg	Retinoic acid receptor, gamma	23.39	32.18	43.76	62.83	19.49
Rb1	Retinoblastoma 1	37.15	75.94	66.94	36.7	76.44
Rbbp8	Retinoblastoma binding protein 8	35.26	44.79	63.96	56.01	28.98
Rbck1	RanBP-type and C3HC4-type zinc finger containing 1	43.07	57.91	35.07	29.72	46.31
Rbfox2	RNA binding protein, fox-1 homolog (C. elegans) 2	37.54	24.24	124.56	27.24	11.83
Rbl2	Retinoblastoma-like 2	27.21	49.04	47.56	62.42	103.3
Rbm14	RNA binding motif protein 14	66.45	92.3	73.25	81.1	42.44
Rbpj	Recombination signal binding protein for immunoglobulin kappa J region	23.75	68.02	132.22	82.07	42.4
Rcor1	REST corepressor 1	21.72	87.16	164.71	93.92	39.73
Rcor2	REST corepressor 2	44.01	109.04	51.31	32.79	83.39
Rela	V-rel reticuloendotheliosis viral oncogene homolog A (avian)	28.73	64.59	60.16	93.05	65.43
Relb	Avian reticuloendotheliosis viral (v-rel) oncogene related B	28.92	29.31	186.45	83.38	13.15
Rex2	Reduced expression 2	9.3	46.64	169.31	73.21	28.4
Rfx1	Regulatory factor X, 1 (influences HLA class II expression)	32.5	69.82	62.75	76.63	36.18
Rgcc	Regulator of cell cycle	56.98	68.59	69.61	83.72	95.47
Rhebl1	Ras homolog enriched in brain like 1	36.02	24.96	176.88	96.31	70.61
Ripk3	Receptor-interacting serine-threonine kinase 3	86.16	59.23	103.36	18.74	72.06
Rlim	Ring finger protein, LIM domain interacting	63.95	77.59	117.87	76.7	97.46
Rnf2	Ring finger protein 2	33.24	24.97	59.5	84.69	99.62
Rnf25	Ring finger protein 25	19.2	69.34	66.78	64.55	89.27
Rnf31	Ring finger protein 31	35.08	66.52	33.01	13.42	33.98
Rnf4	Ring finger protein 4	39.76	39.12	104.64	56.76	78.88
Rnf41	Ring finger protein 41	24.1	61.25	152.95	78.9	66.15
Rora	RAR-related orphan receptor alpha	46.14	30.63	59.36	27.48	90.97
Rps3	Ribosomal protein S3	13.82	35.56	21.98	59.35	28.34
Rps6ka1	Ribosomal protein S6 kinase polypeptide 1	42.43	80.9	55.89	15.56	61.73
Rptor	Regulatory associated protein of MTOR, complex 1	25.8	60.57	104.58	57.25	42.62
Runx1t1	Runt-related transcription factor 1; translocated to, 1 (cyclin D-related)	61.08	116.94	58.22	75.91	59.13
Rwdd3	RWD domain containing 3	50.79	74.38	50.73	38.53	76.19
Rxrb	Retinoid X receptor beta	12.87	42.82	50.95	61.6	54.16
Rxrg	Retinoid X receptor gamma	45.38	62.39	112.63	62.42	50.92
Sall4	Sal-like 4 (Drosophila)	30.32	16.78	72.94	186.67	18.01
Sap18	Sin3-associated polypeptide 18	20.18	37.43	79.91	23.2	42.97
Sarnp	SAP domain containing ribonucleoprotein	25.56	47.3	125.04	53.99	32.25
Satb1	Special AT-rich sequence binding protein 1	44.12	50.78	120.01	62.52	65.5
Sav1	Salvador homolog 1 (Drosophila)	34.98	61.9	61.92	28.78	40.94
Scand1	SCAN domain-containing 1	39.99	32.72	60.22	58.69	64.32
Scx	Scleraxis	31.88	59.57	110.84	68.22	29.7
Setd3	SET domain containing 3	15.73	32.69	34.39	144.19	19.56
Setd6	SET domain containing 6	45.43	71.03	70.46	35	13.94
Sfrp4	Secreted frizzled-related protein 4	43.21	43.78	57.45	62.8	46.28
Sik1	Salt inducible kinase 1	39.69	69.35	28.56	28.57	138.31
Sim2	Single-minded homolog 2 (Drosophila)	37.24	16.91	187.94	48.68	36.17
Sin3a	Transcriptional regulator, SIN3A (yeast)	41.96	79.41	26.99	12.62	12.98
Sirt1	Sirtuin 1 (silent mating type information regulation 2, homolog) 1 (S. cerevisiae)	50.84	59.24	62.67	51.04	55.38
Sirt2	Sirtuin 2 (silent mating type information regulation 2, homolog) 2 (S. cerevisiae)	41.01	13.74	72.9	54	72.16
Siva1	SIVA1, apoptosis-inducing factor	19.7	39.77	38.16	53.46	44.63
Six1	Sine oculis-related homeobox 1	46.57	65.85	87.73	59.78	80.27
Six4	Sine oculis-related homeobox 4	55.84	67.71	30.34	46.96	112.39
Ski	Ski sarcoma viral oncogene homolog (avian)	25.4	82.12	69.9	92.66	211.33
Skil	SKI-like	16.56	55.22	136.09	60.94	60.22
Smad1	SMAD family member 1	32.83	65.16	129.44	80.63	41.15
Smad1	SMAD family member 1	55.48	81.89	177.72	66.87	97.05
Smad2	SMAD family member 2	47.9	50.38	80.32	91.31	63.07
Smad3	SMAD family member 3	62.87	51.54	89.99	138.2	56.85
Smad4	SMAD family member 4	37.02	62.32	95.65	71.95	81.34
Smad5	SMAD family member 5	8.97	38.61	83.33	39.14	20.6
Smarca4	SWI/SNF related, matrix associated, actin dependent regulator of chromatin, subfamily a, member 4	35.5	107.98	51.98	87.59	45.15
Smarcb1	SWI/SNF related, matrix associated, actin dependent regulator of chromatin, subfamily b, member 1	16.94	42.86	75.08	58.86	43.22
Smarcd3	SWI/SNF related, matrix associated, actin dependent regulator of chromatin, subfamily d, member 3	74.45	48.71	63.53	34.14	54.3
Smo	Smoothened homolog (Drosophila)	91.79	52.03	86.35	104.22	51.52
Snai1	Snail homolog 1 (Drosophila)	78.91	71.43	62.78	78.77	69.34
Snapc5	Small nuclear RNA activating complex, polypeptide 5	35.8	29.94	169.27	89.3	46.41
Snf8	SNF8, ESCRT-II complex subunit, homolog (S. cerevisiae)	9.72	45.33	46.89	45.29	30.52
Sorbs1	Sorbin and SH3 domain containing 1	53.54	100.46	45.62	68.26	54.68
Sox1	SRY-box containing gene 1	50.87	23.16	32.64	61.34	50.16
Sox10	SRY-box containing gene 10	58.55	54.71	82.7	54.72	46.83
Sox11	SRY-box containing gene 11	40.08	76.99	161.82	41.06	83.8
Sox12	SRY-box containing gene 12	96.16	108.94	86.73	82.9	39.04
Sox21	SRY-box containing gene 21	29.24	42.17	204.7	42.54	4.96
Sox4	SRY-box containing gene 4	52.38	78.24	19.05	74.35	70.87
Sp1	Trans-acting transcription factor 1	28.37	43.42	99.79	36.57	49.81
Spdef	SAM pointed domain containing ets transcription factor	48.77	51.93	93.26	58.11	33.87
Spen	SPEN homolog, transcriptional regulator (Drosophila)	39.33	124.17	54.18	76.67	93.01
Sphk1	Sphingosine kinase 1	68.37	48.34	39.73	23.03	46.05
Spop	Speckle-type POZ protein	21.24	51.19	111.93	87.31	23.61
Sra1	Steroid receptor RNA activator 1	41.99	63.46	63.38	48.91	52.44
Srebf2	Sterol regulatory element binding factor 2	41.89	112.07	120.91	75.03	29.51
Srf	Serum response factor	37.66	66.66	60.85	115.55	45.07
Sri	Sorcin	17.35	33.06	77.28	110.12	35.57
Ss18l1	Synovial sarcoma translocation gene on chromosome 18-like 1	55.7	111.32	122.73	95.14	76.16
Stag1	Stromal antigen 1	50.15	65.8	100.99	50.75	58.15
Stag2	Stromal antigen 2	31.38	30.33	33.01	43.79	69.21
Stat2	Signal transducer and activator of transcription 2	66.71	79.16	28.8	33.07	44.67
Stat3	Signal transducer and activator of transcription 3	12.07	55.04	57.09	56.73	89.29
Stat5a	Signal transducer and activator of transcription 5A	19.29	35.67	87.56	40.2	63.64
Stat5b	Signal transducer and activator of transcription 5B	17.91	71.54	103.03	44.37	23.9
Stat6	Signal transducer and activator of transcription 6	41.08	37.75	38.38	73.59	45.58
Stk16	Serine/threonine kinase 16	16.24	20.36	104.88	46.62	55.85
Stk3	Serine/threonine kinase 3	17.27	36.78	32.34	46.52	83.17
Stk36	Serine/threonine kinase 36	23.51	24.74	223.51	175.76	21.45
Stk4	Serine/threonine kinase 4	33.28	49.51	59.5	96.49	36.06
Strn3	Striatin, calmodulin binding protein 3	50.97	53.92	76.06	81.6	95.35
Sub1	SUB1 homolog (S. cerevisiae)	24.43	45.97	22.38	56.87	52.62
Sumo1	SMT3 suppressor of mif two 3 homolog 1 (yeast)	25.85	57.61	33.24	114.09	37.45
Supt3	Suppressor of Ty 3	43.94	29.84	92.31	55.96	49.43
Syvn1	Synovial apoptosis inhibitor 1, synoviolin	21.71	91.48	64.4	77.23	52.71
Tacc3	Transforming, acidic coiled-coil containing protein 3	21.6	63.07	76.56	26.07	23.51
Tada3	Transcriptional adaptor 3	55.76	56.96	63.59	125.15	58.38
Taf1	TAF1 RNA polymerase II, TATA box binding protein (TBP)-associated factor	48.87	94.19	27.63	34.84	67.83
Taf10	TAF10 RNA polymerase II, TATA box binding protein (TBP)-associated factor	6.64	28.35	88.49	72.18	52.09
Taf11	TAF11 RNA polymerase II, TATA box binding protein (TBP)-associated factor	40.77	35.26	131.34	47.36	46
Taf12	TAF12 RNA polymerase II, TATA box binding protein (TBP)-associated factor	12.54	25.58	79.77	45.26	56.64
Taf13	TAF13 RNA polymerase II, TATA box binding protein (TBP)-associated factor	30.23	52.65	80.1	43.68	40.43
Taf1c	TATA box binding protein (Tbp)-associated factor, RNA polymerase I, C	45.2	71.3	46.97	36.44	108.3
Taf1d	TATA box binding protein (Tbp)-associated factor, RNA polymerase I, D	48.94	25.87	55.26	72.05	52.87
Taf2	TAF2 RNA polymerase II, TATA box binding protein (TBP)-associated factor	37.96	40.51	84.49	50.2	71.61
Taf3	TAF3 RNA polymerase II, TATA box binding protein (TBP)-associated factor	46.07	46.55	15.42	46.55	21.29
Taf4a	TAF4A RNA polymerase II, TATA box binding protein (TBP)-associated factor	39.52	81.16	40.8	76.15	61.01
Taf5l	TAF5-like RNA polymerase II, p300/CBP-associated factor (PCAF)-associated factor	16.07	39.62	92.45	67.36	17.32
Taf6	TAF6 RNA polymerase II, TATA box binding protein (TBP)-associated factor	6.57	24.56	15.6	37.33	28.98
Taf7	TAF7 RNA polymerase II, TATA box binding protein (TBP)-associated factor	58.5	65.54	126.26	86.54	108.89
Taf7l	TAF7-like RNA polymerase II, TATA box binding protein (TBP)-associated factor	35.45	37.19	42.24	67.26	46.51
Taf8	TAF8 RNA polymerase II, TATA box binding protein (TBP)-associated factorq	28.44	38.71	113.47	54.79	24.51
Taf9	TAF9 RNA polymerase II, TATA box binding protein (TBP)-associated factor	46.19	60.65	62.14	113.36	83.6
Taf9b	TAF9B RNA polymerase II, TATA box binding protein (TBP)-associated factor	51.81	40.76	62.3	43.39	8.48
Tardbp	TAR DNA binding protein	32.51	53.99	169.91	83.3	95.85
Tax1bp1	Tax1 (human T cell leukemia virus type I) binding protein 1	21.41	13.88	194.73	48.94	94.77
Tbl1x	Transducin (beta)-like 1 X-linked	39.96	52.08	69.33	52.73	19.07
Tbpl1	TATA box binding protein-like 1	33.91	26.13	36.94	38.12	34.16
Tbx10	T-box 10	48.4	55.96	86.78	116.98	50.59
Tbx2	T-box 2	22.71	41.13	132.37	74.79	45.04
Tbx3	T-box 3	34.49	59.77	31.6	46.44	123.32
Tbx6	T-box 6	19.9	34.93	22.91	87.91	20.78
Tbx6	T-box 6	89.45	15.34	86.03	40.37	32.38
Tceb2	Transcription elongation factor B (SIII), polypeptide 2	7.74	9.18	22.39	30.82	10.71
Tceb2	Transcription elongation factor B (SIII), polypeptide 2	5.5	53.53	22.39	26.24	23.35
Tcerg1	Transcription elongation regulator 1 (CA150)	36.96	86.41	92.57	94.48	60.71
Tcf12	Transcription factor 12	39.83	30.42	50.31	48.36	108.3
Tcf20	Transcription factor 20	24.92	60.1	41.3	11.36	41.67
Tcf25	Transcription factor 25 (basic helix-loop-helix)	20.02	31.29	56.33	67.3	66.65
Tcf3	Transcription factor 3	48.32	63.32	25.03	74.89	46
Tcf4	Transcription factor 4	18.53	32.94	57.92	53.98	20.29
Tcf7l2	Transcription factor 7 like 2, T cell specific, HMG box	26.34	28.53	49.62	40.08	23.98
Tead1	TEA domain family member 1	49.74	68.63	81.26	75.63	82.6
Tead2	TEA domain family member 2	72.75	65.23	93.8	74.81	60.22
Tef	Thyrotroph embryonic factor	30.82	27.96	149.04	26.3	22.98
Terf2ip	Telomeric repeat binding factor 2, interacting protein	25.19	77.98	86.74	91.12	58.27
Tfam	Transcription factor A, mitochondrial	36.38	60.49	73.19	57.92	87.78
Tfcp2	Transcription factor CP2	39.66	17.24	28.98	26.88	31.91
Tfdp1	Transcription factor Dp 1	56.31	55.91	33.74	51.56	80.17
Tfdp2	Transcription factor Dp 2	45.05	35.55	148.68	31.85	53.69
Tfe3	Transcription factor E3	28.62	61.03	138.3	79.76	18.99
Tfeb	Transcription factor EB	17.85	45.7	156.78	99.47	22.64
Tgfb1	Transforming growth factor, beta 1	84.42	94.64	48.35	63.8	49.68
Tgfbr3	Transforming growth factor, beta receptor III	60.9	79.14	86.47	63.75	61.91
Tgif1	TGFB-induced factor homeobox 1	24.29	43.45	95.1	60.13	35.94
Thra	Thyroid hormone receptor alpha	49.53	109.81	24	37.61	74.26
Ticam1	Toll-like receptor adaptor molecule 1	62.01	33.84	35.61	45.21	56.78
Tle1	Transducin-like enhancer of split 1, homolog of Drosophila E(spl)	52.71	103.57	116.13	42.99	22.82
Tle4	Transducin-like enhancer of split 4, homolog of Drosophila E(spl)	62.91	102.91	72.15	156.58	85.8
Tlr9	Toll-like receptor 9	27.57	33.81	98.49	92.43	24.31
Tlx2	T cell leukemia, homeobox 2	10.93	31.28	62.42	92.73	39.21
Tmem173	Transmembrane protein 173	52.68	86.51	64.97	81.54	72.3
Tnfrsf10b	Tumor necrosis factor receptor superfamily, member 10b	35.83	32.51	31.77	42.98	25.68
Tnfrsf4	Tumor necrosis factor receptor superfamily, member 4	39.52	16.69	105.8	66.55	35.64
Tox2	TOX high mobility group box family member 2	24.01	28.18	170.93	60.17	49.24
Tpt1	Tumor protein, translationally-controlled 1	9.02	12.01	22.38	30.82	83.59
Traf2	TNF receptor-associated factor 2	20.78	29.8	59.95	52.78	21.31
Traf3	TNF receptor-associated factor 3	30.78	89.82	110.77	105.65	36.89
Traf6	TNF receptor-associated factor 6	39.17	49.04	121.97	50.2	80.69
Trappc2	Trafficking protein particle complex 2	30.84	15.73	121.41	16.91	112.57
Trib1	Tribbles homolog 1 (Drosophila)	78.03	91.64	155.36	65.68	141.1
Trib2	Tribbles homolog 2 (Drosophila)	41.29	96.61	73.22	147.89	75.98
Trim11	Tripartite motif-containing 11	19.92	50.09	116.52	35.37	16.38
Trim13	Tripartite motif-containing 13	69.02	56.81	73.09	22.14	48.76
Trim13	Tripartite motif-containing 13	56.09	50.11	27.75	59.03	53.08
Trim25	Tripartite motif-containing 25	33.88	59.7	25.66	11.6	52.14
Trim26	Tripartite motif-containing 26	28.88	60.74	107.49	102.17	30.71
Trim27	Tripartite motif-containing 27	23.87	67.52	103.01	122.53	40.63
Trim28	Tripartite motif-containing 28	16.53	90.26	43.02	100.52	20.09
Trim32	Tripartite motif-containing 32	28.84	55.81	62.49	127.09	55.53
Trim37	Tripartite motif-containing 37	16.35	44.46	22.37	124.36	23.29
Trim62	Tripartite motif-containing 62	39.97	107.96	64.11	123.56	9.56
Trim8	Tripartite motif-containing 8	33.63	86.82	143.92	73.82	92.24
Trp53	Transformation related protein 53	65.99	80.23	153.39	137.44	65.22
Trp53bp1	Transformation related protein 53 binding protein 1	38.97	67.97	65.35	63.59	51.28
Trp63	Transformation related protein 63	35.71	41.36	76.96	55.77	55.57
Trp73	Transformation related protein 73	21.26	19.45	87.92	87.98	13.48
Trps1	Trichorhinophalangeal syndrome I (human)	40.08	69.51	99.26	87.23	65.43
Trrap	Transformation/transcription domain-associated protein	40.7	92.42	59.01	91.9	79.24
Tsc22d1	TSC22 domain family, member 1	32.47	13.55	156.5	59.93	72.78
Tsc22d3	TSC22 domain family, member 3	50.27	71.78	22.87	30.8	52.29
Tsc22d4	TSC22 domain family, member 4	25.86	37.91	52.2	62.16	14.65
Ttc8	Tetratricopeptide repeat domain 8	23.69	12.15	80.66	19.37	82.69
Twist1	Twist basic helix-loop-helix transcription factor 1	80.9	65.85	160.79	42.76	63.3
Uba2	Ubiquitin-like modifier activating enzyme 2	8.75	4.7	40.02	136.71	66.44
Ube2i	Ubiquitin-conjugating enzyme E2I	16.58	20.13	44.06	115.84	29.15
Ube2v1	Ubiquitin-conjugating enzyme E2 variant 1	50.06	68.88	97.34	137.8	80.02
Ubn1	Ubinuclein 1	36.17	57.07	88.84	30.29	40.3
Ubn2	Ubinuclein 2	39.47	94.72	176.46	108.46	55.58
Ubxn7	UBX domain protein 7	35.29	16.29	126.75	101.71	69.4
Ufl1	UFM1 specific ligase 1	12.18	9.8	122.31	18.8	83.71
Usf2	Upstream transcription factor 2	19.07	58.77	54.97	57.32	20.92
Usp7	Ubiquitin specific peptidase 7	29.41	67.26	91.43	95.05	46.34
Vax2	Ventral anterior homeobox containing gene 2	58.58	57.86	101.57	171.77	75.76
Vegfa	Vascular endothelial growth factor A	49.03	76.48	115.73	94.58	76.66
Vhl	Von Hippel-Lindau tumor suppressor	46.38	53.3	48.44	37.58	27.65
Wfs1	Wolfram syndrome 1 homolog (human)	53.52	29.73	99.76	23.94	37.82
Wnt1	Wingless-related MMTV integration site 1	51.41	44.84	59.19	49.03	12.4
Wnt5a	Wingless-related MMTV integration site 5A	17.56	32.87	136.92	75.92	40.09
Wwox	WW domain-containing oxidoreductase	34.93	49.22	104.87	68.61	53.52
Wwp2	WW domain containing E3 ubiquitin protein ligase 2	66.78	35.89	57.46	59.23	33.19
Wwtr1	WW domain containing transcription regulator 1	46.32	54.01	180.23	52.55	132.62
Xbp1	X-box binding protein 1	32.63	57.57	60.28	108.21	12.15
Xrcc6	X-ray repair complementing defective repair in Chinese hamster cells 6	22.84	62.1	71.32	74.19	24.79
Yap1	Yes-associated protein 1	85.98	57.58	59.73	123.58	73.16
Ybx1	Y box protein 1	110.75	99.49	46.56	107.37	39.54
Ylpm1	YLP motif containing 1	24.77	41.92	40.9	25.66	43.33
Ywhaz	Tyrosine 3-monooxygenase/tryptophan 5-monooxygenase activation protein, zeta polypeptide	65.35	72.3	59.91	161.73	157.92
Yy1	YY1 transcription factor	39.16	61.87	32.78	32.62	31.46
Zbtb14	Zinc finger and BTB domain containing 14	21.99	43.94	38.09	40.83	42.09
Zbtb16	Zinc finger and BTB domain containing 16	44.88	73.45	159.23	53.52	50.09
Zbtb20	Zinc finger and BTB domain containing 20	41.47	108.93	32.49	51.71	44.94
Zbtb24	Zinc finger and BTB domain containing 24	19.88	53.38	80.51	30.38	49.66
Zbtb25	Zinc finger and BTB domain containing 25	17.01	47.12	45.57	26.8	16.94
Zbtb3	Zinc finger and BTB domain containing 3	27.2	27.41	125.65	36.47	9.78
Zbtb33	Zinc finger and BTB domain containing 33	21.01	38.9	102.29	104.64	38.62
Zbtb4	Zinc finger and BTB domain containing 4	20.9	44.71	187.69	79.08	26.49
Zbtb46	Zinc finger and BTB domain containing 46	35.11	26.64	121.44	71.3	51.26
Zbtb7a	Zinc finger and BTB domain containing 7a	14.71	94.42	58.83	87.71	49.24
Zbtb7b	Zinc finger and BTB domain containing 7B	25.39	32.71	100.57	107.24	12.51
Zc3h8	Zinc finger CCCH type containing 8	19.15	28.56	101.39	51.15	29.85
Zcchc11	Zinc finger, CCHC domain containing 11	36.29	50.31	134.05	76.39	18.98
Zeb1	Zinc finger E-box binding homeobox 1	57.94	61.32	143.51	80.53	70.2
Zfat	Zinc finger and AT hook domain containing	40.17	69.01	76.65	63.84	98.51
Zfhx3	Zinc finger homeobox 3	39.02	93.51	53.69	58.78	45.33
Zfp1	Zinc finger protein 1	23.45	36.02	57.01	71.55	49.32
Zfp105	Zinc finger protein 105	13.61	25.42	31.49	23.32	39.61
Zfp11	Zinc finger protein 11	36.57	35.66	34.14	46.36	59.33
Zfp110	Zinc finger protein 110	33.43	34.99	58.96	59.76	80.11
Zfp111	Zinc finger protein 111	12.51	43.38	71.46	144.31	46.87
Zfp131	Zinc finger protein 131	48.19	71.95	21.4	42.84	56.52
Zfp14	Zinc finger protein 14	36.77	35.39	78.67	85.27	49.27
Zfp146	Zinc finger protein 146	30.11	49.06	15.63	38.41	16.14
Zfp148	Zinc finger protein 148	38.99	49.8	100.99	40.87	30.35
Zfp160	Zinc finger protein 160	52.49	29.44	98.92	51.19	79.1
Zfp182	Zinc finger protein 182	51.42	22.55	128.82	176.36	75.12
Zfp189	Zinc finger protein 189	40.54	32.45	140.79	85.83	30.46
Zfp191	Zinc finger protein 191	55.18	53.94	70.25	106.31	48.02
Zfp2	Zinc finger protein 2	58.37	60.21	68.03	62.91	99.77
Zfp229	Zinc finger protein 229	58.46	70.06	97.2	68.66	52.19
Zfp251	Zinc finger protein 251	35.79	85.36	69.99	50.78	34.79
Zfp260	Zinc finger protein 260	54.68	41.4	65.71	85.79	62.46
Zfp27	Zinc finger protein 27	41.23	60.46	28.53	31.74	26.82
Zfp273	Zinc finger protein 273	74.62	8.05	98.15	50.26	37.01
Zfp28	Zinc finger protein 28	36.65	49.4	36.05	41.17	22.32
Zfp280b	Zinc finger protein 280B	46.59	82.94	43.84	96.29	46.72
Zfp280c	Zinc finger protein 280C	66.08	72.33	56.57	56.11	77.81
Zfp280d	Zinc finger protein 280D	52.85	38.01	22.09	45.34	15.56
Zfp281	Zinc finger protein 281	45.59	65.39	80.23	40	59.95
Zfp286	Zinc finger protein 286	24.09	40.92	84.77	30.74	12.46
Zfp287	Zinc finger protein 287	37.27	60.51	41.22	87.07	18.44
Zfp292	Zinc finger protein 292	55.49	70.54	135.93	118.14	58.79
Zfp3	Zinc finger protein 3	30.63	53.61	55.14	47.75	27.03
Zfp30	Zinc finger protein 30	33.63	46.69	122.23	90.81	47.12
Zfp317	Zinc finger protein 317	53.61	79.92	60.53	68.21	80.44
Zfp322a	Zinc finger protein 322A	43.45	62.08	58.21	59.93	19.05
Zfp334	Zinc finger protein 334	22.65	54.96	59.27	33.72	63.86
Zfp35	Zinc finger protein 35	14.55	15.62	72.07	85.8	14.6
Zfp354a	Zinc finger protein 354A	34.82	42.05	57.41	42.69	58.16
Zfp354c	Zinc finger protein 354C	28.08	49.14	62.28	37.97	57.53
Zfp367	Zinc finger protein 367	41.83	50.25	52.84	63.4	98.44
Zfp386	Zinc finger protein 386 (Kruppel-like)	44.01	55.61	107.72	53.31	122.69
Zfp40	Zinc finger protein 40	72.45	50.55	45.47	88.19	14.02
Zfp442	Zinc finger protein 442	23.34	34.5	120.79	35.01	106.28
Zfp444	Zinc finger protein 444	20.81	58.97	33.99	71.44	29.53
Zfp445	Zinc finger protein 445	49.42	70.68	116.13	67.99	51.76
Zfp446	Zinc finger protein 446	68.58	32.13	87.7	64.76	29.77
Zfp454	Zinc finger protein 454	71.95	35.51	6.34	75.85	56.53
Zfp457	Zinc finger protein 457	52.21	51.57	52.78	88.41	43.59
Zfp46	Zinc finger protein 46	22.82	89.19	38.72	27.85	32.65
Zfp467	Zinc finger protein 467	39.77	52.64	207.35	70.04	17.51
Zfp488	Zinc finger protein 488	24.68	67.83	46.05	31.92	43.99
Zfp51	Zinc finger protein 51	30.59	184.12	149.08	65.87	86.01
Zfp518a	Zinc finger protein 518A	55.86	55.09	55.21	66.91	88.68
Zfp518b	Zinc finger protein 518B	58.03	97.55	75.67	65.14	23.97
Zfp524	Zinc finger protein 524	15.96	6.59	71.91	41.32	31.79
Zfp53	Zinc finger protein 53	29.57	73.65	92.59	106.41	28.25
Zfp54	Zinc finger protein 54	42.23	28.18	29.91	78.94	76.54
Zfp580	Zinc finger protein 580	38.24	87.7	26.4	92.74	34.19
Zfp59	Zinc finger protein 59	45.27	27.76	106.57	57.66	7.6
Zfp606	Zinc finger protein 606	30.55	44.2	78.17	47.63	32.1
Zfp612	Zinc finger protein 612	27.82	68.8	103.7	49.26	19.33
Zfp623	Zinc finger protein 623	19.13	27.01	80.11	12.03	58.12
Zfp629	Zinc finger protein 629	37.33	93.96	81.21	87.07	69.98
Zfp639	Zinc finger protein 639	46.23	47.54	28.07	54.19	43.31
Zfp647	Zinc finger protein 647	32.58	51.71	51.83	65.88	30
Zfp655	Zinc finger protein 655	48.67	44.06	195.88	75.95	14.74
Zfp661	Zinc finger protein 661	26.34	29.39	62.79	16.13	80.35
Zfp7	Zinc finger protein 7	63.03	97.49	48.01	22.98	14.94
Zfp703	Zinc finger protein 703	43.25	88.34	54.31	57.34	111.47
Zfp707	Zinc finger protein 707	9.55	43.92	125.02	59.21	24.36
Zfp712	Zinc finger protein 712	10.18	19.51	40.95	57.5	68.39
Zfp746	Zinc finger protein 746	34.29	77.28	60.32	102.04	36.65
Zfp770	Zinc finger protein 770	56.5	53.09	106.38	101.77	40.77
Zfp772	Zinc finger protein 772	46.37	64	161.13	86.43	80.67
Zfp780b	Zinc finger protein 780B	28.95	69.61	10.7	43.26	96.4
Zfp809	Zinc finger protein 809	23.38	58.28	23.62	20.64	41.63
Zfp82	Zinc finger protein 82	46.56	85.76	63.53	78.43	13.98
Zfp869	Zinc finger protein 869	24.84	27.83	94.65	50.01	39.43
Zfp90	Zinc finger protein 90	24.24	24.81	150.7	24.48	18.3
Zfp948	Zinc finger protein 948	36.16	20.85	40.01	43.08	86.08
Zfp954	Zinc finger protein 954	44.82	27.12	66.78	125.09	95.53
Zfp963	Zinc finger protein 963	49.6	43.24	57.86	40.07	84.17
Zfpm1	Zinc finger protein, multitype 1	57.82	27.68	31.25	3	32.4
Zglp1	Zinc finger, GATA-like protein 1	43.62	30.14	82.88	158.51	34.19
Zgpat	Zinc finger, CCCH-type with G patch domain	13.92	33.95	19.31	39.26	36.82
Zhx1	Zinc fingers and homeoboxes 1	49.5	64.82	128	96.1	104.94
Zic1	Zinc finger protein of the cerebellum 1	21.42	27.39	95.75	56.13	29.24
Zkscan1	Zinc finger with KRAB and SCAN domains 1	37.56	48.73	53.68	51.41	59
Zkscan14	Zinc finger with KRAB and SCAN domains 14	11.56	19.45	44.87	18.43	22.76
Zkscan17	Zinc finger with KRAB and SCAN domains 17	31.3	73.61	81.38	62.45	55.15
Zkscan3	Zinc finger with KRAB and SCAN domains 3	44.56	57.19	98.39	40.56	58.12
Zkscan5	Zinc finger with KRAB and SCAN domains 5	34.31	55.2	41.83	20.05	29.91
Zkscan6	Zinc finger with KRAB and SCAN domains 6	28.49	46.03	47.06	19	52.35
Zscan18	Zinc finger and SCAN domain containing 18	22.59	11.48	141.87	47.01	65.67
Zscan21	Zinc finger and SCAN domain containing 21	36.83	28.43	67.25	69.28	38.35
Zscan26	Zinc finger and SCAN domain containing 26	37.8	59.71	4.11	57.66	71.56
Zxdc	ZXD family zinc finger C	21.64	60.23	122.68	107.14	36.44
